# Supplementary material for: Global fjords as transitory reservoirs of labile organic carbon modulated by organo-mineral interactions
Source: Sci Adv. 2022 Nov 18;8(46):eadd0610. doi: 10.1126/sciadv.add0610 (PMC9674297; doi:10.1126/sciadv.add0610)
Supplement: Supplementary file 2 — Data file S1 [file sciadv.add0610_data_file_s1.zip]

Archive with 1 entries (1 files):
- sciadv.add0610_data_file_s1.xlsx
