# Supplementary material for: Global fjords as transitory reservoirs of labile organic carbon modulated by organo-mineral interactions
Source: Sci Adv. 2022 Nov 18;8(46):eadd0610. doi: 10.1126/sciadv.add0610 (PMC9674297; doi:10.1126/sciadv.add0610)
Supplement: Supplementary file 2 — Data file S1 [file sciadv.add0610_data_file_s1.zip › sciadv.add0610_data_file_s1.xlsx]

## Sheet: Readme
This file contains all raw data for the manuscript:
Global fjords as transitory reservoirs of labile organic carbon modulated by organo-mineral interactions
Data are distributed in four sheets: RPO-thermogram, RPO-E distribution, RC-EGA-thermogram, and RC-EGA-E distribution
RPO thermogram refers the temperature-CO2 evolution data generated from RPO system
RPO E distribution refers the converted E distribution of OC based on RPO data
RC-EGA thermogram refers the temperature-CO2 evolution data generated from RC-EGA system
RC-EGA E distribution refers the converted E distribution of OC based on RC-EGA data
Acronyms	Note
RPO	Ramped pyrolysis oxidation
RC-EGA	Ramped combustion-evolved gas analysis

## Sheet: RPO thermogram
32MC_temp (C)	32MC_CO2 (ppm)	36MC_temp (C)	36MC_CO2 (ppm)	39MC_temp (C)	39MC_CO2 (ppm)	2601_temp (C)	2601_CO2 (ppm)	2607_temo ©	2607_CO2 (ppm)	2703_temp (C)	2703_CO2 (ppm)	YB-2_temp (C)	YB-2_CO2 (ppm)	YB-3_temp (C)	YB-3_CO2 (ppm)	YB-5_temp (C)	YB-5_CO2 (ppm)	YB-8_temp (C)	YB-8_CO2 (ppm)
7.1206	1.5947	33.3822	3.1894	34.9361	1.5947	34.0197	3.1894	26.937	3.1894	35.0833	2.23258	48.4134	3.1894	51.2972	1.91364	22.6926	2.23258	43.1539	1.91364
7.14848	1.91364	33.3938	4.7841	35.0706	2.23258	34.0972	2.23258	27.0429	2.87046	35.1096	2.55152	48.4565	3.82728	51.3156	1.5947	22.7165	2.55152	43.2521	3.50834
7.16419	1.5947	33.3772	4.14622	35.2404	2.87046	34.196	2.23258	27.1362	4.14622	35.1632	2.23258	48.5065	5.42198	51.3411	0.63788	22.7654	2.23258	43.3365	3.50834
7.17385	1.91364	33.4544	3.82728	35.4171	2.23258	34.2638	2.55152	27.2345	4.46516	35.2152	3.1894	48.5351	4.14622	51.3477	0	22.8127	3.1894	43.419	4.14622
7.20165	2.55152	33.5184	2.55152	35.5791	1.5947	34.4029	1.5947	27.42	3.1894	35.3659	2.87046	48.6084	4.14622	51.3878	0.31894	22.95	2.87046	43.5118	3.82728
7.24119	2.87046	33.6098	3.1894	35.7901	0.95682	34.4806	1.5947	27.5077	4.7841	35.4699	2.55152	48.7021	3.1894	51.4551	0.63788	23.0448	2.55152	43.6439	3.82728
7.2573	1.91364	33.7134	3.1894	35.9519	0.63788	34.6027	1.5947	27.6582	4.46516	35.5784	3.1894	48.8254	3.82728	51.5275	1.5947	23.1437	3.1894	43.7414	4.7841
7.25157	2.55152	33.8622	1.91364	36.1601	0.95682	34.7611	2.23258	27.7845	4.14622	35.7246	2.55152	48.9328	3.50834	51.6711	3.1894	23.2768	2.55152	43.8795	4.7841
7.29541	3.82728	33.9658	2.55152	36.3777	0.63788	34.8545	1.91364	27.9062	5.10304	35.8762	1.27576	49.0482	2.87046	51.7317	3.50834	23.4149	1.27576	44.0124	4.46516
7.30261	3.1894	34.131	2.87046	36.5885	1.27576	35.0514	1.5947	28.0501	4.46516	36.0508	1.27576	49.2028	3.1894	51.8188	3.50834	23.574	1.27576	44.1584	4.7841
7.30432	2.87046	34.2947	2.55152	36.799	2.23258	35.18	0.63788	28.1765	5.74092	36.2893	0.95682	49.3286	2.55152	51.9133	2.87046	23.7913	0.95682	44.3129	4.7841
7.3199	2.87046	34.4941	1.91364	37.0045	2.23258	35.3784	1.5947	28.3386	6.3788	36.4514	0.95682	49.4325	2.87046	52.0075	2.87046	23.939	0.95682	44.4978	4.14622
7.32623	1.91364	34.7056	1.91364	37.2303	2.55152	35.5373	1.5947	28.4525	5.74092	36.6412	0.95682	49.5486	4.14622	52.1172	3.82728	24.1118	0.95682	44.6605	2.87046
7.36722	1.91364	34.9166	2.55152	37.4437	2.87046	35.6995	0.63788	28.5967	6.05986	36.8535	1.91364	49.6569	3.1894	52.1959	1.91364	24.3052	1.91364	44.814	2.87046
7.37438	2.55152	35.1423	1.91364	37.6307	3.50834	35.8898	2.23258	28.7472	4.46516	37.087	2.23258	49.7338	4.14622	52.3461	2.23258	24.518	2.23258	45.0303	3.1894
7.42065	2.55152	35.3504	2.23258	37.8023	3.1894	36.0481	0.95682	28.9606	5.42198	37.3295	2.23258	49.8696	4.14622	52.484	2.23258	24.7388	2.23258	45.1878	2.55152
7.44006	3.1894	35.5468	2.23258	37.9521	3.82728	36.2269	0.95682	29.124	5.74092	37.5527	1.5947	50.0026	3.82728	52.5894	3.82728	24.9422	1.5947	45.406	3.50834
7.47701	4.46516	35.7802	2.87046	38.1041	2.55152	36.397	0.63788	29.3245	4.7841	37.7858	1.5947	50.1405	4.14622	52.7846	4.46516	25.1546	1.5947	45.5658	3.1894
7.42781	3.1894	35.9902	2.55152	38.2245	1.5947	36.5391	0.95682	29.5116	3.82728	38.0295	1.91364	50.2516	3.82728	52.945	3.82728	25.3765	1.91364	45.7416	3.82728
7.49733	3.1894	36.1958	2.23258	38.3154	2.87046	36.6269	0.63788	29.6671	3.50834	38.2575	1.5947	50.3803	4.14622	53.1041	3.1894	25.5843	1.5947	45.9118	3.50834
7.53273	3.50834	36.3336	2.23258	38.4272	2.55152	36.7585	1.5947	29.8012	3.82728	38.4542	2.23258	50.5298	3.1894	53.2619	3.82728	25.7635	2.23258	46.0667	4.14622
7.52106	2.87046	36.4964	3.1894	38.4853	2.87046	36.8404	0.95682	29.8959	2.87046	38.6389	2.23258	50.6463	3.82728	53.4112	3.1894	25.9317	2.23258	46.2198	3.82728
7.55983	3.1894	36.6262	3.82728	38.5518	3.50834	36.9077	0.63788	30.0738	3.1894	38.8068	2.87046	50.738	3.50834	53.5183	3.50834	26.0847	2.87046	46.3449	4.7841
7.57898	2.55152	36.7755	3.50834	38.6438	2.87046	36.9641	0.95682	30.1647	2.87046	38.9455	2.55152	50.7933	3.82728	53.644	3.1894	26.211	2.55152	46.4364	5.10304
7.62144	3.50834	36.8762	2.23258	38.6878	1.91364	37.0821	0.63788	30.2691	1.27576	39.0965	2.23258	50.8834	2.87046	53.7368	3.1894	26.3486	2.23258	46.5199	5.74092
7.6383	4.46516	36.9669	0.95682	38.7135	2.23258	37.0859	1.27576	30.3541	2.55152	39.2148	1.5947	50.9535	2.23258	53.8359	3.50834	26.4564	1.5947	46.5787	5.10304
7.64877	4.46516	37.0134	0.63788	38.7435	2.23258	37.1307	1.5947	30.4096	1.91364	39.3082	1.5947	51.0193	1.91364	53.918	3.1894	26.5414	1.5947	46.6947	4.7841
7.67851	5.10304	37.099	1.5947	38.7938	3.1894	37.212	1.27576	30.4834	2.55152	39.4005	2.23258	51.073	1.91364	54.0162	4.14622	26.6255	2.23258	46.7692	5.10304
7.68331	4.46516	37.1499	2.23258	38.8497	3.50834	37.2614	1.91364	30.5422	1.27576	39.4613	2.87046	51.113	2.23258	54.0324	3.82728	26.6809	2.87046	46.8002	4.14622
7.7496	3.50834	37.1821	0.95682	38.8654	3.1894	37.2531	1.91364	30.596	1.91364	39.559	3.82728	51.2124	2.55152	54.1495	3.50834	26.77	3.82728	46.8493	3.82728
7.71344	3.82728	37.2412	0.95682	38.8547	2.87046	37.2657	1.91364	30.66	2.23258	39.5891	2.87046	51.3081	3.1894	54.1538	3.50834	26.7974	2.87046	46.8841	3.1894
7.75522	3.1894	37.3002	1.27576	38.883	2.87046	37.3222	2.87046	30.6953	1.91364	39.6222	3.1894	51.3513	2.23258	54.1765	2.87046	26.8276	3.1894	46.9332	4.14622
7.76708	2.87046	37.3227	0.95682	38.9121	2.87046	37.3393	2.87046	30.7286	2.23258	39.6893	1.91364	51.3995	2.23258	54.2177	3.50834	26.8887	1.91364	46.9598	2.55152
7.83057	3.82728	37.3504	1.91364	38.9259	1.91364	37.4018	4.14622	30.754	1.91364	39.7513	2.55152	51.4658	2.23258	54.2851	2.87046	26.9452	2.55152	47.0291	3.50834
7.78072	3.82728	37.38	2.87046	39.0082	1.27576	37.437	4.46516	30.7672	2.23258	39.7686	3.1894	51.5441	1.27576	54.311	3.1894	26.9609	3.1894	47.0506	4.14622
7.83011	3.50834	37.3691	2.87046	39.0998	0.31894	37.5268	4.14622	30.8844	1.91364	39.7836	4.14622	51.5603	1.27576	54.3214	4.46516	26.9746	4.14622	47.0442	4.14622
7.83674	4.14622	37.4125	2.87046	39.1717	1.91364	37.6253	3.82728	30.928	1.91364	39.8077	3.1894	51.6292	0.63788	54.346	4.46516	26.9965	3.1894	47.1049	3.50834
7.88807	4.46516	37.423	3.1894	39.2949	1.91364	37.7313	2.87046	31.0094	2.23258	39.7989	2.87046	51.6478	1.5947	54.4075	3.82728	26.9885	2.87046	47.1328	2.87046
7.89726	2.55152	37.45	2.55152	39.4303	2.23258	37.8267	3.1894	31.0948	1.5947	39.8232	2.55152	51.7274	1.27576	54.5053	3.1894	27.0106	2.55152	47.173	3.1894
7.92256	2.23258	37.5176	3.1894	39.556	1.91364	37.9426	3.1894	31.2412	1.91364	39.8624	2.23258	51.8163	1.5947	54.5757	5.10304	27.0463	2.23258	47.2503	3.50834
7.96802	1.91364	37.5682	3.50834	39.7025	1.91364	38.0838	3.82728	31.3397	2.23258	39.9048	1.5947	51.9015	1.27576	54.6733	3.50834	27.085	1.5947	47.2948	2.55152
7.97097	1.27576	37.6511	2.23258	39.8411	1.27576	38.2113	3.1894	31.5086	2.87046	39.9564	1.5947	52.009	0.63788	54.769	4.7841	27.132	1.5947	47.4053	1.5947
7.99674	0.63788	37.7592	2.55152	40.0273	2.87046	38.3749	2.87046	31.6784	2.87046	40.0617	1.27576	52.1394	1.27576	54.8771	4.14622	27.2279	1.27576	47.5129	1.91364
8.00054	2.87046	37.8705	1.91364	40.1667	3.50834	38.5408	1.91364	31.8426	2.87046	40.1623	0.95682	52.225	1.91364	55.0843	5.10304	27.3195	0.95682	47.6512	0.95682
7.99296	0.95682	38.0138	2.55152	40.3932	3.50834	38.7025	0.95682	31.9809	2.87046	40.2883	0.63788	52.4132	1.27576	55.1976	5.42198	27.4344	0.63788	47.7576	1.5947
8.04253	0.95682	38.1666	2.23258	40.5483	2.87046	38.8292	0.31894	32.1618	4.14622	40.4295	2.23258	52.5664	1.27576	55.3217	4.14622	27.563	2.23258	47.8625	1.27576
8.0777	1.91364	38.2941	1.5947	40.7478	2.87046	39.0442	0.31894	32.2934	2.87046	40.5327	1.27576	52.7188	0.95682	55.5041	4.46516	27.657	1.27576	47.9925	2.23258
8.09393	1.91364	38.4655	2.23258	40.9686	2.23258	39.1521	0.95682	32.459	2.87046	40.7115	0.95682	52.9203	0.95682	55.6959	5.42198	27.8199	0.95682	48.149	1.91364
8.09792	1.91364	38.5827	2.87046	41.1505	3.82728	39.3769	1.91364	32.6315	2.87046	40.8642	0.63788	53.0668	1.27576	55.8972	5.42198	27.959	0.63788	48.3352	2.23258
8.13885	2.55152	38.6845	2.87046	41.355	2.23258	39.5442	1.5947	32.8049	2.23258	41.0064	1.5947	53.272	0.31894	56.0654	5.42198	28.0885	1.5947	48.4267	2.55152
8.17861	2.55152	38.7755	1.27576	41.5081	1.91364	39.7228	1.27576	32.965	2.23258	41.2133	0.63788	53.4523	1.27576	56.2462	5.10304	28.277	0.63788	48.6376	1.5947
8.18833	2.87046	38.9301	3.1894	41.6847	2.23258	39.8916	1.91364	33.1952	1.5947	41.388	0.95682	53.6275	1.27576	56.4699	5.42198	28.4362	0.95682	48.8115	1.91364
8.16485	2.87046	39.0541	2.87046	41.8169	2.23258	40.0785	2.55152	33.3208	2.23258	41.5828	0.95682	53.8379	1.27576	56.6398	5.74092	28.6136	0.95682	48.9587	1.91364
8.2199	3.1894	39.2019	2.23258	41.9532	3.1894	40.2409	2.87046	33.488	1.5947	41.7555	0	54.0274	1.27576	56.8337	6.05986	28.7709	0	49.1438	2.23258
8.23575	1.91364	39.3328	3.82728	42.0149	2.55152	40.3867	3.1894	33.6323	2.23258	41.937	0.63788	54.1969	0.95682	57.0225	5.74092	28.9363	0.63788	49.3034	3.50834
8.25824	2.87046	39.5426	2.87046	42.1156	3.1894	40.4878	3.1894	33.7705	3.50834	42.1151	1.27576	54.3909	0.95682	57.2125	4.46516	29.0986	1.27576	49.4412	3.1894
8.25632	1.5947	39.7135	0.95682	42.2285	4.14622	40.5647	3.50834	33.889	4.7841	42.2361	2.55152	54.489	1.27576	57.3634	3.82728	29.2088	2.55152	49.5998	4.46516
8.31958	2.55152	39.8911	0.95682	42.2827	4.7841	40.7178	2.87046	34.0114	4.14622	42.4274	2.87046	54.6497	0.63788	57.5652	3.1894	29.383	2.87046	49.7352	4.14622
8.31372	2.23258	40.0672	1.5947	42.346	3.1894	40.7673	2.23258	34.0835	4.14622	42.5321	2.55152	54.7818	1.27576	57.6872	2.87046	29.4784	2.55152	49.8311	4.7841
8.35694	2.55152	40.2305	1.91364	42.3959	2.55152	40.8872	3.50834	34.1398	2.87046	42.6859	2.23258	54.85	1.5947	57.7694	3.82728	29.6186	2.23258	49.9446	3.50834
8.36656	1.27576	40.32	1.91364	42.4371	2.23258	40.9494	4.14622	34.2198	2.55152	42.7328	2.55152	54.9509	1.27576	57.8768	3.1894	29.6613	2.55152	50.0369	3.1894
8.35371	3.1894	40.471	2.55152	42.4726	2.87046	40.9665	1.91364	34.2842	3.82728	42.8259	2.55152	55.0486	1.27576	57.9768	1.27576	29.7461	2.55152	50.1216	4.14622
8.42386	1.91364	40.574	2.87046	42.492	2.55152	41.0247	2.87046	34.3487	3.50834	42.9157	2.55152	55.1337	1.5947	58.0243	2.55152	29.8279	2.55152	50.2119	2.87046
8.41657	2.55152	40.6699	2.23258	42.5428	4.14622	41.0732	2.55152	34.3694	2.23258	42.9542	2.87046	55.1627	1.91364	58.0984	3.50834	29.863	2.87046	50.2609	3.50834
8.46222	1.27576	40.728	2.23258	42.5339	3.1894	41.1032	2.87046	34.4138	2.55152	43.0116	2.55152	55.1807	3.50834	58.1492	2.87046	29.9152	2.55152	50.3018	4.14622
8.46298	1.5947	40.7915	2.87046	42.559	2.55152	41.0865	3.1894	34.4681	2.55152	43.0576	2.23258	55.2346	3.82728	58.1938	0.95682	29.9572	2.23258	50.3401	4.46516
8.49268	0.95682	40.8644	2.55152	42.5432	2.55152	41.1444	2.55152	34.4963	1.91364	43.0939	2.55152	55.2436	3.1894	58.2362	1.27576	29.9902	2.55152	50.3793	4.14622
8.45685	1.91364	40.9171	3.1894	42.5942	1.91364	41.1383	3.50834	34.4954	1.5947	43.1253	1.91364	55.3038	4.46516	58.2708	2.87046	30.0189	1.91364	50.4217	4.46516
8.53586	2.23258	40.9816	2.55152	42.6901	2.55152	41.1992	3.1894	34.5033	0.63788	43.1443	2.55152	55.29	2.23258	58.2979	3.50834	30.0362	2.55152	50.4567	4.7841
8.51977	2.55152	40.9661	1.91364	42.7424	3.1894	41.2199	3.50834	34.5113	1.5947	43.1599	3.1894	55.3253	3.50834	58.3036	2.87046	30.0504	3.1894	50.4743	4.7841
8.55351	3.1894	41.0235	1.91364	42.8257	2.87046	41.2903	3.82728	34.5324	2.55152	43.1834	1.91364	55.3503	2.23258	58.3203	3.50834	30.0718	1.91364	50.4992	4.7841
8.58348	3.50834	41.0288	1.91364	42.9297	2.23258	41.3425	3.1894	34.6161	1.91364	43.1913	2.55152	55.3308	1.5947	58.3185	3.50834	30.0789	2.55152	50.5206	5.74092
8.6063	3.1894	41.0288	0.95682	43.0688	1.27576	41.4329	3.50834	34.6755	2.55152	43.2112	3.1894	55.3331	0.31894	58.3603	2.55152	30.0971	3.1894	50.5401	5.42198
8.61353	2.23258	41.0527	1.5947	43.1816	2.23258	41.5251	2.55152	34.7442	3.1894	43.224	3.82728	55.399	1.27576	58.3832	4.14622	30.1087	3.82728	50.5856	4.14622
8.64798	3.1894	41.1183	0.95682	43.2986	1.91364	41.6443	2.23258	34.8204	3.50834	43.2869	2.55152	55.4303	1.27576	58.4023	4.46516	30.1661	2.55152	50.6313	5.74092
8.66965	2.55152	41.1675	2.55152	43.4508	1.91364	41.7457	2.87046	34.9296	2.87046	43.3439	2.87046	55.479	1.27576	58.4894	4.7841	30.218	2.87046	50.6603	6.05986
8.69267	2.87046	41.1893	2.23258	43.5755	2.23258	41.8887	2.55152	35.052	2.87046	43.4339	3.50834	55.5387	1.27576	58.5695	4.14622	30.2999	3.50834	50.7141	4.46516
8.71903	3.1894	41.3151	2.87046	43.7592	3.50834	42.0199	2.87046	35.2092	2.87046	43.534	2.55152	55.6545	1.27576	58.6956	4.14622	30.3911	2.55152	50.7906	2.87046
8.74041	3.1894	41.3843	3.50834	43.9021	2.55152	42.1749	2.55152	35.355	2.87046	43.6702	2.55152	55.721	2.23258	58.8031	2.87046	30.5152	2.55152	50.8768	2.87046
8.74479	3.1894	41.5476	2.23258	44.036	2.87046	42.3148	2.23258	35.4833	1.91364	43.7843	2.55152	55.8442	1.27576	58.9122	2.23258	30.6192	2.55152	50.9709	3.1894
8.75875	3.82728	41.631	2.55152	44.2196	1.91364	42.4653	3.50834	35.6768	2.87046	43.9635	2.87046	56.0052	1.91364	59.0435	1.91364	30.7825	2.87046	51.0846	3.1894
8.79523	4.14622	41.7705	2.87046	44.3557	1.91364	42.6573	3.50834	35.8737	3.1894	44.0751	3.1894	56.1079	1.5947	59.1951	1.91364	30.8841	3.1894	51.1526	2.87046
8.82723	3.1894	41.9501	2.23258	44.5371	1.91364	42.7745	3.1894	36.0362	2.55152	44.2749	2.55152	56.2729	2.55152	59.3199	2.55152	31.0661	2.55152	51.1939	3.1894
8.83402	2.23258	42.1011	2.55152	44.7109	0.95682	43.0104	3.1894	36.215	3.82728	44.4609	2.23258	56.4481	3.1894	59.4561	2.87046	31.2356	2.23258	51.3757	3.1894
8.85714	3.1894	42.2869	2.23258	44.8824	2.23258	43.1745	3.50834	36.3955	3.1894	44.6872	4.14622	56.5866	2.87046	59.5968	3.1894	31.4417	4.14622	51.4731	3.82728
8.87474	3.1894	42.4715	2.23258	45.0216	2.55152	43.3731	3.50834	36.5679	2.55152	44.8405	2.55152	56.7867	2.23258	59.7588	3.1894	31.5814	2.55152	51.6018	3.50834
8.92972	2.55152	42.6858	3.1894	45.1788	2.55152	43.5236	4.14622	36.74	2.87046	45.0735	4.14622	56.9562	1.5947	59.8935	3.1894	31.7937	4.14622	51.6756	4.14622
8.93978	3.50834	42.9062	2.87046	45.289	1.91364	43.7301	1.91364	36.982	3.1894	45.2569	4.7841	57.1713	1.91364	60.0712	2.55152	31.9608	4.7841	51.8785	3.82728
8.90833	3.82728	43.1009	1.91364	45.413	2.55152	43.9184	2.87046	37.1823	3.82728	45.4366	4.46516	57.3256	1.27576	60.2363	2.55152	32.1245	4.46516	52.0063	3.82728
8.96887	5.10304	43.2937	2.23258	45.4999	2.87046	44.0557	2.23258	37.3542	3.1894	45.6939	4.7841	57.5252	1.5947	60.4006	2.87046	32.3588	4.7841	52.136	3.82728
9.00168	5.10304	43.5308	1.27576	45.6055	3.50834	44.2108	2.55152	37.5384	2.23258	45.9302	4.7841	57.7275	1.5947	60.544	2.55152	32.5741	4.7841	52.2894	4.14622
8.98692	5.10304	43.7006	0.95682	45.6456	2.87046	44.3202	3.1894	37.6889	3.82728	46.1094	4.7841	57.9041	2.55152	60.7251	2.23258	32.7374	4.7841	52.3898	3.50834
9.03703	6.05986	43.9173	2.23258	45.7202	3.1894	44.4199	2.23258	37.8678	3.1894	46.307	4.14622	58.0864	2.23258	60.9134	1.91364	32.9174	4.14622	52.548	2.55152
9.03874	5.74092	44.0634	1.91364	45.7414	2.23258	44.5515	2.87046	37.951	4.46516	46.4535	5.10304	58.2307	2.87046	61.0679	1.91364	33.0508	5.10304	52.6411	3.1894
9.06026	5.10304	44.2419	2.87046	45.785	2.23258	44.6134	2.87046	38.0896	3.50834	46.6419	5.10304	58.3869	2.87046	61.2172	0.63788	33.2225	5.10304	52.7217	4.14622
9.07191	5.42198	44.393	2.23258	45.7925	2.87046	44.7002	2.23258	38.1775	2.87046	46.7474	4.46516	58.5124	2.55152	61.2942	1.91364	33.3186	4.46516	52.8247	3.50834
9.12138	4.7841	44.5178	3.1894	45.8455	2.87046	44.7517	2.87046	38.2647	2.87046	46.847	5.10304	58.6469	2.23258	61.4073	1.27576	33.4093	5.10304	52.9024	1.91364
9.14075	4.46516	44.5959	1.91364	45.8561	2.55152	44.7791	1.5947	38.339	3.1894	46.9545	4.14622	58.6822	1.91364	61.475	1.5947	33.5073	4.14622	52.9656	2.55152
9.15625	3.1894	44.7018	2.23258	45.8557	2.55152	44.8352	2.23258	38.423	3.1894	47.0497	3.1894	58.7865	3.1894	61.5311	1.91364	33.594	3.1894	53.0407	1.27576
9.20357	3.82728	44.7878	0.95682	45.8882	1.5947	44.8765	1.5947	38.4641	2.87046	47.1086	2.87046	58.8544	1.91364	61.6079	2.55152	33.6476	2.87046	53.1572	1.27576
9.18934	3.50834	44.8296	1.91364	45.8939	2.23258	44.899	0.63788	38.4842	4.14622	47.1457	1.91364	58.9508	2.87046	61.6185	2.55152	33.6814	1.91364	53.2529	1.91364
9.20573	2.55152	44.8901	2.23258	45.8859	1.27576	44.9128	1.5947	38.5505	4.14622	47.2049	2.55152	58.9797	2.87046	61.7246	2.55152	33.7353	2.55152	53.3865	2.87046
9.23096	0.95682	44.931	1.91364	45.9239	0.95682	44.9097	1.91364	38.5715	4.14622	47.2695	1.5947	59.0149	2.87046	61.7206	2.23258	33.7942	1.5947	53.4822	2.23258
9.25712	1.5947	44.9698	1.27576	45.9484	0	44.942	1.5947	38.5395	1.91364	47.2868	1.91364	59.0395	1.27576	61.7735	3.1894	33.81	1.91364	53.5779	3.1894
9.24002	0.63788	44.9976	3.1894	45.9937	0.95682	44.95	1.91364	38.5891	3.1894	47.316	1.27576	59.0501	1.5947	61.7805	3.82728	33.8366	1.27576	53.6765	2.55152
9.30026	2.55152	45.0171	3.1894	46.0656	1.5947	44.9533	2.87046	38.5958	2.87046	47.3304	2.55152	59.0877	1.91364	61.7826	3.82728	33.8497	2.55152	53.7425	3.1894
9.32516	3.1894	45.0409	3.1894	46.1426	2.23258	45.0144	2.87046	38.6485	2.87046	47.3182	1.91364	59.0887	1.5947	61.7947	3.1894	33.8386	1.91364	53.8468	3.82728
9.35802	3.82728	45.0293	2.87046	46.2404	2.87046	45.08	3.1894	38.6563	3.1894	47.331	1.27576	59.1277	1.91364	61.7944	2.87046	33.8502	1.27576	53.882	4.46516
9.36965	4.46516	45.0411	2.23258	46.3483	3.1894	45.1607	3.50834	38.7394	3.82728	47.3321	1.91364	59.1298	1.91364	61.8317	2.23258	33.8512	1.91364	53.9662	4.46516
9.37767	4.7841	45.0512	2.55152	46.4798	2.55152	45.2787	3.82728	38.772	4.46516	47.3574	2.23258	59.1105	1.27576	61.856	2.87046	33.8743	2.23258	54.0351	4.7841
9.41484	3.82728	45.0543	1.27576	46.6381	2.23258	45.3528	3.82728	38.8992	4.46516	47.3466	1.5947	59.1005	1.5947	61.9198	1.91364	33.8645	1.5947	54.0892	4.7841
9.45636	3.82728	45.0904	0.63788	46.784	2.23258	45.4641	5.10304	38.9969	5.10304	47.3726	1.27576	59.1348	0.63788	61.9673	2.55152	33.8881	1.27576	54.123	4.7841
9.42931	4.14622	45.1287	1.5947	46.9057	2.55152	45.5814	4.46516	39.0801	4.46516	47.3621	0.95682	59.1926	1.27576	62.0535	2.87046	33.8786	0.95682	54.2016	3.82728
9.46668	4.14622	45.2047	2.23258	47.0787	3.1894	45.7245	3.82728	39.2199	3.1894	47.457	0.95682	59.2468	2.23258	62.1286	3.1894	33.9651	0.95682	54.2833	4.14622
9.49517	4.14622	45.285	3.1894	47.226	3.1894	45.8539	3.50834	39.3174	3.82728	47.5386	1.5947	59.3812	1.91364	62.2055	3.50834	34.0393	1.5947	54.3471	3.1894
9.5308	4.14622	45.3845	3.1894	47.4039	2.87046	46.0183	3.82728	39.4962	3.1894	47.6128	1.5947	59.4041	0.95682	62.3708	3.82728	34.107	1.5947	54.4415	3.50834
9.53745	4.46516	45.4914	3.1894	47.5941	2.87046	46.1976	5.10304	39.6387	2.55152	47.6911	2.55152	59.5514	1.91364	62.5007	3.50834	34.1783	2.55152	54.496	2.87046
9.55522	3.82728	45.6375	3.50834	47.7886	3.1894	46.3343	4.46516	39.783	1.91364	47.8253	3.1894	59.6726	1.5947	62.6309	3.1894	34.3006	3.1894	54.5692	3.1894
9.56917	2.55152	45.7713	1.91364	47.9883	4.7841	46.4885	2.55152	39.9915	1.27576	47.9691	3.1894	59.7974	1.27576	62.7502	3.50834	34.4315	3.1894	54.6382	1.91364
9.64696	3.50834	45.9094	2.55152	48.1639	5.10304	46.68	1.91364	40.1327	2.87046	48.105	3.50834	59.9206	3.1894	62.9308	3.50834	34.5554	3.50834	54.6948	1.5947
9.63252	3.1894	46.1077	2.23258	48.339	3.82728	46.8606	1.27576	40.3155	2.23258	48.2659	3.82728	60.0609	1.91364	63.0761	3.50834	34.7019	3.82728	54.8053	1.5947
9.63828	1.5947	46.2912	1.5947	48.5535	3.1894	47.0219	0.95682	40.4558	2.23258	48.4469	3.82728	60.2282	2.55152	63.2283	4.46516	34.8668	3.82728	54.8763	1.27576
9.6711	1.5947	46.4418	2.55152	48.7194	3.50834	47.1939	1.91364	40.6293	2.23258	48.6538	3.1894	60.3994	1.27576	63.3835	3.1894	35.0553	3.1894	54.9568	0.95682
9.69816	1.5947	46.6547	3.1894	48.877	3.1894	47.3854	0.63788	40.8438	0.63788	48.8465	4.46516	60.5578	0.63788	63.5508	4.14622	35.2309	4.46516	55.0655	1.27576
9.71503	1.91364	46.8921	3.1894	49.0159	3.1894	47.5393	2.23258	41.0347	0.95682	49.031	3.1894	60.7719	1.27576	63.7299	3.50834	35.399	3.1894	55.1883	0
9.73252	0.95682	47.0309	3.1894	49.1659	2.55152	47.7143	2.87046	41.1465	0.63788	49.2426	2.23258	60.9251	2.55152	63.9249	3.50834	35.5917	2.23258	55.3483	1.27576
9.75977	0.31894	47.2507	3.1894	49.2274	2.87046	47.8238	3.1894	41.2907	1.27576	49.4087	2.55152	61.0983	3.1894	64.0826	3.50834	35.743	2.55152	55.453	0.63788
9.80326	0.63788	47.4515	3.50834	49.3259	2.23258	47.9448	2.87046	41.4453	1.27576	49.5785	1.5947	61.2951	2.23258	64.2452	3.50834	35.8978	1.5947	55.5748	1.27576
9.7875	0.31894	47.6393	2.87046	49.4031	2.23258	48.0826	1.27576	41.5309	2.55152	49.7906	1.91364	61.474	2.87046	64.3835	2.87046	36.0909	1.91364	55.6521	2.87046
9.83718	0	47.7894	2.87046	49.4545	3.50834	48.1672	1.27576	41.6341	2.87046	49.9314	1.5947	61.6359	1.5947	64.4978	2.87046	36.2192	1.5947	55.7995	1.5947
9.81793	1.27576	47.969	2.87046	49.4978	2.23258	48.2167	1.27576	41.7015	2.87046	50.0694	2.23258	61.7755	1.27576	64.6027	3.50834	36.3449	2.23258	55.8712	2.23258
9.8662	1.5947	48.1262	2.55152	49.5555	2.23258	48.3041	2.23258	41.7745	2.55152	50.2023	2.55152	61.9168	1.27576	64.6944	2.55152	36.466	2.55152	55.9766	1.5947
9.90682	1.27576	48.2316	2.87046	49.5924	1.5947	48.3522	2.87046	41.8016	1.27576	50.2972	2.55152	62.0434	0.63788	64.7665	2.87046	36.5524	2.55152	56.043	0.95682
9.92179	1.5947	48.2978	2.55152	49.6062	1.91364	48.3698	2.87046	41.8363	0.63788	50.4071	1.91364	62.1161	1.5947	64.8368	2.87046	36.6526	1.91364	56.1777	1.5947
9.91366	1.27576	48.3937	3.1894	49.656	0.31894	48.4306	2.87046	41.9039	0.63788	50.4905	3.1894	62.2019	0.63788	64.9076	3.50834	36.7286	3.1894	56.2778	1.91364
9.9213	2.55152	48.4915	2.55152	49.6297	1.5947	48.4558	3.1894	41.902	2.23258	50.564	1.91364	62.2823	1.27576	64.9538	2.87046	36.7955	1.91364	56.4323	1.91364
9.95939	2.55152	48.4881	2.87046	49.6627	1.91364	48.4555	2.23258	41.9511	1.91364	50.5767	2.23258	62.2842	0	64.966	1.91364	36.8071	2.23258	56.4957	2.23258
10.0063	3.1894	48.556	3.50834	49.6854	0.31894	48.4709	2.87046	41.9375	0.63788	50.5998	2.23258	62.3856	1.27576	64.9946	2.23258	36.8281	2.23258	56.6915	3.1894
10.0103	3.82728	48.5849	2.87046	49.6868	1.5947	48.4662	2.55152	41.9432	1.5947	50.667	2.55152	62.3859	0.95682	65.0086	2.55152	36.8893	2.55152	56.7858	2.87046
10.0199	3.82728	48.663	1.5947	49.7491	1.5947	48.5017	1.5947	41.9587	1.91364	50.6962	3.82728	62.4471	1.91364	65.0252	3.50834	36.9159	3.82728	56.936	3.50834
10.0277	3.1894	48.6455	1.27576	49.7603	3.1894	48.5079	1.27576	41.9786	1.27576	50.714	2.55152	62.4748	0.63788	65.0467	3.50834	36.9321	2.55152	57.0111	2.87046
10.0516	3.50834	48.6752	0.63788	49.825	2.55152	48.5426	2.23258	41.9878	1.27576	50.708	2.23258	62.4786	1.27576	65.0384	2.55152	36.9267	2.23258	57.1215	2.87046
10.1027	2.87046	48.6601	0.95682	49.9024	2.55152	48.5916	2.23258	42.0165	1.27576	50.7344	2.55152	62.4909	0.95682	65.0572	3.50834	36.9507	2.55152	57.2092	4.14622
10.1201	3.50834	48.6582	1.91364	49.9741	1.91364	48.6441	1.91364	42.0581	1.5947	50.7313	4.46516	62.4707	0.95682	65.0288	3.1894	36.9479	4.46516	57.3069	4.7841
10.1315	3.50834	48.6852	1.5947	50.135	2.23258	48.697	0.63788	42.084	1.91364	50.7314	2.55152	62.5018	1.5947	65.0366	3.82728	36.948	2.55152	57.3871	4.14622
10.1649	4.46516	48.6679	1.5947	50.2236	2.23258	48.7807	0.63788	42.171	2.23258	50.7743	3.50834	62.4967	1.27576	65.1047	4.14622	36.9871	3.50834	57.4425	2.23258
10.2019	4.7841	48.6729	2.55152	50.3781	2.55152	48.898	0.63788	42.2361	3.1894	50.8028	3.82728	62.5396	0.63788	65.1204	3.82728	37.013	3.82728	57.5332	3.50834
10.2089	4.14622	48.6472	0.31894	50.5318	2.87046	48.9838	0.31894	42.3433	3.1894	50.8293	2.55152	62.5937	1.5947	65.1766	4.46516	37.0372	2.55152	57.6297	2.87046
10.2457	4.14622	48.6773	0	50.6699	2.23258	49.1455	1.27576	42.4511	2.55152	50.883	0.95682	62.6622	1.91364	65.2541	4.46516	37.0861	0.95682	57.7129	1.91364
10.2575	3.82728	48.7159	0.63788	50.828	2.55152	49.2456	1.5947	42.5533	3.50834	50.9683	2.23258	62.7143	1.5947	65.3464	4.46516	37.1638	2.23258	57.7689	2.23258
10.2762	4.7841	48.716	0.63788	51.0067	2.23258	49.3702	0	42.746	4.14622	51.0772	1.5947	62.8196	2.23258	65.4386	5.10304	37.2631	1.5947	57.8857	3.1894
10.2651	4.46516	48.7841	1.5947	51.1821	0.63788	49.5378	1.27576	42.8721	3.1894	51.178	2.55152	62.9313	3.1894	65.5585	4.46516	37.3549	2.55152	57.9311	4.14622
10.3232	2.87046	48.8757	1.27576	51.3446	0.95682	49.6792	1.27576	43.0369	4.46516	51.3404	1.27576	63.0479	2.23258	65.7176	4.14622	37.5028	1.27576	58.0078	3.50834
10.2847	2.55152	48.94	1.5947	51.5472	1.91364	49.8193	2.23258	43.2057	4.46516	51.465	1.91364	63.1882	1.5947	65.7908	3.82728	37.6163	1.91364	58.093	2.87046
10.3699	1.5947	49.0797	2.87046	51.7129	1.91364	49.9742	1.91364	43.3823	3.82728	51.6674	1.27576	63.2779	1.91364	65.9896	3.82728	37.8007	1.27576	58.1096	2.23258
10.3588	1.91364	49.157	2.55152	51.8949	2.55152	50.1545	0.95682	43.5865	3.82728	51.7817	1.5947	63.4383	1.5947	66.1354	3.1894	37.9048	1.5947	58.1871	2.55152
10.3789	2.55152	49.305	2.23258	52.0527	3.50834	50.3333	1.27576	43.7402	4.7841	51.9629	1.27576	63.6084	2.55152	66.266	4.14622	38.0699	1.27576	58.2487	2.55152
10.4144	3.1894	49.4157	3.82728	52.2198	4.14622	50.5324	1.91364	43.9336	4.7841	52.1645	0.95682	63.7489	3.1894	66.4347	3.82728	38.2536	0.95682	58.2999	2.55152
10.4579	2.55152	49.5922	3.50834	52.337	2.23258	50.6868	1.91364	44.1168	5.74092	52.3547	0.95682	63.8886	3.50834	66.6174	3.82728	38.4268	0.95682	58.4193	3.1894
10.4542	3.1894	49.7457	2.87046	52.4667	2.55152	50.8386	3.1894	44.3035	4.7841	52.5453	1.5947	64.017	3.82728	66.7926	3.50834	38.6005	1.5947	58.4838	2.87046
10.4468	2.23258	49.8925	3.1894	52.5725	1.91364	51.0031	3.82728	44.4576	3.50834	52.7041	3.1894	64.1607	3.1894	66.9608	3.82728	38.7451	3.1894	58.5643	3.1894
10.5092	1.91364	50.045	3.50834	52.6563	2.87046	51.1418	4.46516	44.6681	2.87046	52.8991	4.14622	64.3106	3.1894	67.1119	3.1894	38.9228	4.14622	58.7267	4.14622
10.5086	2.55152	50.2714	2.55152	52.7344	1.91364	51.2694	4.7841	44.8237	1.27576	53.0673	3.1894	64.4514	3.50834	67.3134	4.46516	39.076	3.1894	58.8115	4.7841
10.548	2.87046	50.4361	2.87046	52.8075	3.1894	51.403	3.50834	44.9777	2.23258	53.2316	4.7841	64.5843	2.87046	67.448	3.82728	39.2257	4.7841	58.9267	4.46516
10.5779	1.91364	50.6366	4.14622	52.8472	1.91364	51.5108	4.7841	45.1165	2.55152	53.3775	4.46516	64.7011	2.87046	67.5899	4.14622	39.3586	4.46516	59.0297	4.7841
10.572	1.27576	50.8525	4.14622	52.8734	1.5947	51.6039	2.23258	45.2278	1.91364	53.4623	4.46516	64.8045	2.87046	67.7581	4.7841	39.4359	4.46516	59.1361	5.74092
10.5996	1.5947	50.9764	2.87046	52.88	2.87046	51.6316	2.87046	45.3353	1.91364	53.5618	4.14622	64.8929	2.87046	67.8842	4.14622	39.5265	4.14622	59.1861	6.69774
10.6412	1.5947	51.1355	2.23258	52.9274	1.91364	51.7229	2.87046	45.3834	0.95682	53.5971	3.82728	65.0039	3.1894	68.0076	3.1894	39.5587	3.82728	59.2484	6.3788
10.6515	1.27576	51.2677	0.31894	52.9215	1.5947	51.7645	2.23258	45.4455	0.63788	53.7407	3.1894	65.055	4.14622	68.0574	3.1894	39.6894	3.1894	59.3211	5.74092
10.6986	4.14622	51.4134	0.31894	52.9322	2.55152	51.7845	2.55152	45.4886	0.63788	53.7836	2.23258	65.1221	3.1894	68.1477	2.87046	39.7285	2.23258	59.3702	4.7841
10.6943	3.82728	51.4812	0.95682	52.9427	1.91364	51.8435	1.27576	45.5398	0	53.8019	3.1894	65.1871	2.55152	68.2022	3.82728	39.7452	3.1894	59.4277	3.50834
10.744	2.55152	51.5768	1.5947	52.9312	1.5947	51.8493	1.27576	45.5831	0.63788	53.8316	2.23258	65.2056	2.23258	68.2985	4.46516	39.7723	2.23258	59.5424	3.50834
10.7365	3.82728	51.6871	1.27576	52.9149	2.55152	51.8464	0.95682	45.5987	1.91364	53.8622	4.14622	65.2225	2.23258	68.307	3.50834	39.8002	4.14622	59.6135	3.50834
10.7926	5.10304	51.7475	2.23258	52.9297	1.91364	51.8823	0.95682	45.6257	1.91364	53.8955	3.50834	65.2665	1.91364	68.3285	2.55152	39.8305	3.50834	59.7387	3.50834
10.7928	3.1894	51.7446	1.91364	52.9474	1.5947	51.8985	0.63788	45.6759	3.1894	53.9039	2.55152	65.2827	2.23258	68.3631	1.5947	39.8381	2.55152	59.8104	3.50834
10.8151	1.91364	51.7858	0.95682	52.9568	3.50834	51.8802	1.91364	45.6608	3.50834	53.8799	3.82728	65.3216	1.91364	68.3751	2.55152	39.8163	3.82728	59.9174	5.10304
10.8405	3.50834	51.8267	0.95682	53.0115	1.27576	51.9177	0.63788	45.651	4.14622	53.9068	3.50834	65.2749	0.95682	68.4136	3.1894	39.8408	3.50834	59.9979	4.14622
10.8476	2.87046	51.8461	1.27576	53.0759	1.5947	51.9275	1.27576	45.6667	4.46516	53.8838	2.55152	65.2909	1.91364	68.3875	1.27576	39.8199	2.55152	60.0729	5.10304
10.8648	2.87046	51.8725	1.91364	53.1256	1.27576	51.9575	1.5947	45.6658	4.46516	53.8828	2.55152	65.2866	3.82728	68.3784	1.91364	39.8189	2.55152	60.1395	4.14622
10.8991	2.87046	51.889	2.23258	53.2074	2.55152	51.9856	2.23258	45.7046	5.42198	53.8473	2.55152	65.2598	3.50834	68.3642	1.5947	39.7866	2.55152	60.2338	3.50834
10.9274	2.55152	51.8968	2.23258	53.3228	2.55152	52.082	2.87046	45.7424	5.42198	53.8607	3.82728	65.2464	3.82728	68.4161	0.95682	39.7988	3.82728	60.2791	4.14622
10.9424	1.91364	51.8791	1.91364	53.4471	3.50834	52.1771	3.50834	45.8179	4.14622	53.8654	2.55152	65.2908	2.55152	68.3408	3.50834	39.803	2.55152	60.3072	4.14622
10.9472	1.91364	51.934	2.23258	53.5795	3.1894	52.2763	3.1894	45.8766	3.50834	53.9201	1.91364	65.3072	2.23258	68.3868	3.82728	39.8529	1.91364	60.408	3.82728
11	2.23258	51.9282	3.1894	53.6938	4.14622	52.3552	2.87046	45.9543	3.82728	53.9582	1.5947	65.3321	2.87046	68.3777	4.46516	39.8876	1.5947	60.5391	3.50834
11.0159	2.23258	51.985	2.23258	53.8659	3.50834	52.5208	2.23258	46.0856	5.42198	54.012	1.27576	65.3777	1.91364	68.4565	3.50834	39.9366	1.27576	60.6194	3.50834
11.0508	2.55152	52.0407	2.87046	53.9981	3.50834	52.6303	3.82728	46.218	5.42198	54.0929	2.55152	65.4788	2.23258	68.512	3.50834	40.0103	2.55152	60.7404	4.7841
11.0047	3.1894	52.1581	3.1894	54.1822	3.1894	52.7575	2.55152	46.3227	4.7841	54.2266	2.55152	65.5551	2.87046	68.5686	3.1894	40.1322	2.55152	60.8285	3.82728
11.04	3.50834	52.283	2.87046	54.3417	3.50834	52.8816	3.1894	46.4004	5.74092	54.3158	2.55152	65.6301	3.50834	68.647	2.55152	40.2134	2.55152	60.936	3.82728
11.0945	3.50834	52.3915	1.91364	54.5105	2.87046	53.0725	3.82728	46.5397	4.46516	54.4398	2.23258	65.7569	2.87046	68.7406	3.50834	40.3264	2.23258	61.0258	4.14622
11.1245	3.50834	52.5398	1.5947	54.6883	3.1894	53.1973	3.82728	46.6184	5.10304	54.6028	3.50834	65.9165	2.23258	68.8759	3.82728	40.4749	3.50834	61.0937	4.14622
11.136	2.87046	52.6515	0.63788	54.8601	2.87046	53.3743	1.5947	46.6824	5.10304	54.7317	2.55152	66.0388	2.55152	68.9596	4.46516	40.5923	2.55152	61.2038	4.46516
11.1708	2.87046	52.7728	2.23258	55.0667	4.46516	53.5318	1.91364	46.7742	4.7841	54.9115	2.23258	66.1359	1.91364	69.1109	4.14622	40.7561	2.23258	61.2905	3.82728
11.1446	2.55152	52.8692	2.55152	55.2217	4.46516	53.7123	1.27576	46.8921	5.42198	55.1046	3.50834	66.3279	2.87046	69.2423	5.10304	40.932	3.50834	61.3515	2.55152
11.2169	2.87046	52.954	2.87046	55.3857	4.7841	53.8863	0.95682	46.9991	4.46516	55.2747	3.50834	66.4803	1.27576	69.3798	3.50834	41.087	3.50834	61.4553	2.23258
11.2199	0.95682	53.0772	1.91364	55.5522	3.82728	54.0288	1.91364	47.1386	4.46516	55.4163	2.23258	66.6401	2.87046	69.5494	3.50834	41.216	2.23258	61.543	2.23258
11.2275	2.23258	53.1685	2.87046	55.7112	2.55152	54.2223	2.23258	47.285	4.14622	55.6295	3.1894	66.8053	2.23258	69.7272	3.50834	41.4102	3.1894	61.6831	4.46516
11.2654	2.87046	53.2753	1.5947	55.8454	3.82728	54.3738	2.23258	47.4237	5.10304	55.8383	3.82728	66.9865	3.1894	69.85	5.10304	41.6004	3.82728	61.7994	4.7841
11.2643	1.27576	53.4233	1.27576	55.9663	3.1894	54.5213	3.1894	47.6105	5.74092	56.0659	3.1894	67.158	3.82728	70.0111	3.50834	41.8077	3.1894	61.9243	4.14622
11.3105	1.91364	53.5592	1.91364	56.0592	3.1894	54.6242	1.91364	47.723	4.14622	56.2567	2.23258	67.3226	2.87046	70.1599	3.1894	41.9815	2.23258	62.0322	2.87046
11.3096	1.5947	53.733	1.91364	56.1546	2.55152	54.7437	2.23258	47.8439	4.46516	56.4826	2.55152	67.5053	2.55152	70.3753	2.23258	42.1874	2.55152	62.1208	4.14622
11.325	0.31894	53.9169	2.23258	56.1901	1.91364	54.8502	2.23258	47.9556	4.46516	56.6529	2.87046	67.682	1.5947	70.5144	1.91364	42.3425	2.87046	62.2312	4.7841
11.3785	0.63788	54.0312	2.55152	56.2484	0.63788	54.9183	3.50834	48.0898	4.46516	56.7915	1.27576	67.8467	2.23258	70.6586	2.55152	42.4688	1.27576	62.3638	4.14622
11.3869	0.95682	54.1927	2.23258	56.2954	1.5947	54.9858	2.87046	48.1587	2.87046	56.9498	1.91364	67.994	3.1894	70.7667	2.55152	42.613	1.91364	62.4118	4.14622
11.3665	0.31894	54.3243	2.23258	56.3082	0.95682	55.0345	3.1894	48.2168	4.7841	57.0495	2.55152	68.1324	3.50834	70.8598	3.1894	42.7038	2.55152	62.4865	2.87046
11.4032	0.63788	54.438	2.23258	56.3495	3.1894	55.0969	2.55152	48.2405	2.55152	57.1693	3.50834	68.2484	2.87046	70.9529	3.82728	42.8129	3.50834	62.5709	4.14622
11.426	0.63788	54.5177	2.23258	56.3824	3.50834	55.1381	2.87046	48.3264	3.1894	57.2503	1.91364	68.3507	1.5947	71.0468	3.82728	42.8867	1.91364	62.6278	3.1894
11.4771	0.95682	54.6086	2.87046	56.3851	3.1894	55.1656	2.55152	48.374	2.87046	57.3364	2.23258	68.4108	2.23258	71.1202	5.10304	42.9652	2.23258	62.7011	3.1894
11.4934	2.23258	54.6999	2.87046	56.3901	3.1894	55.1824	2.87046	48.4511	3.1894	57.3974	2.55152	68.4812	3.1894	71.1848	4.46516	43.0207	2.55152	62.7777	3.50834
11.5137	1.91364	54.7578	3.82728	56.4052	3.82728	55.1441	1.5947	48.4986	3.50834	57.4447	2.23258	68.5377	2.23258	71.2467	5.10304	43.0638	2.23258	62.8251	5.10304
11.4917	2.55152	54.7788	5.10304	56.3797	3.50834	55.1784	0.95682	48.5751	3.82728	57.5058	2.87046	68.5889	2.23258	71.2923	4.46516	43.1194	2.87046	62.977	5.10304
11.5558	3.1894	54.8292	4.7841	56.3429	2.87046	55.1923	2.23258	48.6242	3.82728	57.4862	3.1894	68.6078	2.23258	71.3539	4.7841	43.1016	3.1894	63.0226	4.7841
11.5916	3.82728	54.8925	3.82728	56.392	2.87046	55.1699	3.1894	48.6837	4.46516	57.5511	2.55152	68.6474	1.91364	71.3992	5.10304	43.1608	2.55152	63.1407	4.46516
11.5914	2.87046	54.8895	3.82728	56.4503	2.55152	55.1891	3.50834	48.6854	4.46516	57.5568	3.82728	68.6655	1.5947	71.4285	4.46516	43.166	3.82728	63.2248	4.7841
11.5874	3.50834	54.8943	4.14622	56.5249	2.87046	55.2293	3.50834	48.7686	4.14622	57.5522	3.1894	68.6738	1.91364	71.4304	5.10304	43.1618	3.1894	63.2884	4.14622
11.6365	4.14622	54.911	4.14622	56.5499	3.50834	55.2419	3.82728	48.7749	4.14622	57.5493	3.82728	68.6573	2.87046	71.424	5.74092	43.1591	3.82728	63.3631	3.50834
11.6627	1.27576	54.9411	3.82728	56.676	2.87046	55.3376	4.7841	48.8119	3.82728	57.5508	3.82728	68.6645	2.23258	71.4663	4.14622	43.1605	3.82728	63.4317	4.14622
11.6621	2.55152	54.918	2.55152	56.7765	2.55152	55.3724	4.14622	48.9049	4.14622	57.5695	4.7841	68.6882	1.91364	71.4805	3.82728	43.1775	4.7841	63.5012	4.14622
11.7006	2.87046	54.9217	1.91364	56.8899	2.23258	55.4757	3.50834	49.018	4.46516	57.545	3.82728	68.7096	3.50834	71.5253	3.82728	43.1552	3.82728	63.6198	4.14622
11.7196	3.1894	54.876	2.23258	56.9988	2.23258	55.5262	3.50834	49.066	3.50834	57.548	3.82728	68.7109	3.50834	71.5788	1.91364	43.1579	3.82728	63.717	3.82728
11.7543	3.1894	54.9585	2.23258	57.1303	3.1894	55.6508	3.1894	49.24	3.82728	57.6438	2.87046	68.7235	1.5947	71.6469	2.23258	43.2452	2.87046	63.8153	4.7841
11.7446	2.55152	55.0331	2.23258	57.2734	2.87046	55.7656	3.50834	49.314	2.87046	57.6797	3.82728	68.7961	1.27576	71.7349	3.1894	43.2779	3.82728	63.89	5.10304
11.7768	3.1894	55.0769	2.55152	57.4195	0.63788	55.8703	3.82728	49.4358	2.87046	57.787	5.10304	68.8403	0.63788	71.8202	2.87046	43.3757	5.10304	64.0265	5.74092
11.8429	3.1894	55.1811	3.1894	57.5852	0.63788	56.0355	3.50834	49.5846	2.23258	57.852	3.82728	68.9504	0.31894	71.9455	1.91364	43.4349	3.82728	64.1343	5.10304
11.8397	2.87046	55.3166	3.1894	57.757	2.23258	56.1492	2.23258	49.7005	2.23258	57.9708	4.14622	69.0649	0.63788	72.0488	1.27576	43.5431	4.14622	64.2337	5.74092
11.8715	2.87046	55.4035	1.91364	57.9086	2.23258	56.3322	1.91364	49.8403	2.87046	58.106	4.14622	69.1614	1.5947	72.1945	1.91364	43.6662	4.14622	64.3186	4.7841
11.886	5.10304	55.543	1.5947	58.0394	3.82728	56.4622	2.23258	49.8884	3.50834	58.2064	3.50834	69.2789	1.27576	72.3127	1.27576	43.7578	3.50834	64.4089	4.7841
11.8501	3.82728	55.7137	1.91364	58.2266	4.14622	56.6295	1.91364	49.993	4.14622	58.3166	3.1894	69.3808	1.5947	72.4452	0.95682	43.8581	3.1894	64.5006	4.46516
11.9439	4.46516	55.8273	1.91364	58.4433	3.82728	56.7805	1.5947	50.0493	4.14622	58.4608	3.82728	69.5306	2.87046	72.6123	1.91364	43.9895	3.82728	64.5893	3.50834
11.9703	5.10304	56.0112	1.5947	58.5946	4.14622	56.9468	1.91364	50.1405	2.87046	58.5675	2.55152	69.684	2.23258	72.7689	1.91364	44.0867	2.55152	64.6428	3.50834
12.004	3.82728	56.188	0.63788	58.7864	4.14622	57.1004	3.1894	50.1861	3.50834	58.6733	2.55152	69.8465	2.23258	72.9366	2.55152	44.1831	2.55152	64.7469	3.50834
11.9934	4.14622	56.3941	1.91364	58.9156	4.14622	57.2795	2.23258	50.2807	4.46516	58.7937	3.50834	70.012	1.27576	73.0724	3.50834	44.2928	3.50834	64.8528	4.14622
12.0144	4.14622	56.5578	2.87046	59.0557	3.1894	57.4213	3.1894	50.4033	4.46516	58.9346	3.50834	70.1653	2.87046	73.2614	3.82728	44.4211	3.50834	64.9319	5.74092
12.0077	3.1894	56.766	3.1894	59.2053	3.1894	57.5728	2.87046	50.4792	5.74092	59.0596	3.82728	70.323	3.50834	73.4258	2.55152	44.535	3.82728	65.0071	5.10304
12.072	3.50834	56.9438	2.87046	59.319	3.82728	57.7326	3.50834	50.5717	2.87046	59.1917	3.50834	70.5048	3.82728	73.586	3.1894	44.6554	3.50834	65.0988	5.42198
12.0341	1.91364	57.1957	2.23258	59.4166	2.55152	57.843	3.82728	50.7423	4.14622	59.3574	2.55152	70.6511	3.1894	73.766	2.87046	44.8063	2.55152	65.1744	5.10304
12.0875	2.87046	57.3682	3.1894	59.4848	2.87046	57.9592	4.46516	50.7998	4.14622	59.4594	2.55152	70.8377	3.1894	73.9285	3.1894	44.8992	2.55152	65.2447	5.42198
12.1168	3.1894	57.5579	2.55152	59.5111	1.91364	58.0791	3.82728	50.9108	3.82728	59.5862	3.1894	71.0416	4.46516	74.081	2.55152	45.0147	3.1894	65.3448	5.42198
12.1257	3.1894	57.7385	2.55152	59.6237	3.82728	58.1172	5.42198	50.967	5.10304	59.6796	2.23258	71.1513	3.82728	74.1871	4.14622	45.0999	2.23258	65.3719	5.10304
12.1636	3.1894	57.9423	2.87046	59.64	3.82728	58.2202	5.42198	51.0452	4.7841	59.752	3.1894	71.29	4.46516	74.3433	4.46516	45.1658	3.1894	65.4089	4.46516
12.1922	2.55152	58.0636	4.14622	59.6539	3.1894	58.2453	4.7841	51.1122	4.7841	59.7964	3.50834	71.4631	2.55152	74.3982	3.82728	45.2062	3.50834	65.4736	4.46516
12.1761	2.55152	58.1862	3.50834	59.6931	3.1894	58.2642	4.14622	51.1957	4.46516	59.8499	3.1894	71.5744	2.23258	74.5067	4.46516	45.255	3.1894	65.5295	3.1894
12.2153	2.23258	58.312	4.7841	59.6705	3.50834	58.2955	2.87046	51.2501	5.10304	59.8847	2.23258	71.6305	2.23258	74.566	3.50834	45.2866	2.23258	65.6516	3.50834
12.2382	1.91364	58.3901	5.42198	59.6594	3.82728	58.3096	2.55152	51.3306	4.46516	59.9278	3.1894	71.7024	2.23258	74.613	1.5947	45.3259	3.1894	65.7058	3.82728
12.286	3.1894	58.4775	4.14622	59.6858	4.14622	58.3338	2.87046	51.3948	4.14622	59.9104	2.55152	71.7909	2.23258	74.6454	2.23258	45.3101	2.55152	65.7641	4.7841
12.293	2.55152	58.5287	4.14622	59.6961	4.7841	58.3554	3.82728	51.5002	5.10304	59.942	3.82728	71.8114	0.95682	74.6895	2.87046	45.3389	3.82728	65.8629	5.42198
12.297	2.87046	58.5685	5.42198	59.6916	5.42198	58.3816	2.87046	51.6521	5.74092	59.9665	3.82728	71.8807	1.27576	74.7226	2.87046	45.3612	3.82728	65.9454	4.7841
12.3329	4.46516	58.6093	3.82728	59.6665	5.10304	58.3171	3.50834	51.7462	5.74092	60.0515	2.55152	71.9129	2.55152	74.7248	2.87046	45.4386	2.55152	66.0833	3.82728
12.3927	3.50834	58.6157	4.46516	59.7241	5.10304	58.3695	2.55152	51.8197	5.10304	60.0815	3.82728	71.9163	2.55152	74.7363	2.55152	45.4659	3.82728	66.1675	4.14622
12.3508	4.14622	58.6495	4.14622	59.7437	4.14622	58.366	2.23258	51.9345	5.42198	60.1753	3.50834	71.9382	2.23258	74.7411	3.50834	45.5514	3.50834	66.2654	5.10304
12.397	5.42198	58.6915	3.50834	59.7686	4.14622	58.4094	2.23258	52.0412	4.46516	60.2196	4.14622	71.913	3.1894	74.7332	3.1894	45.5917	4.14622	66.3359	3.82728
12.4256	4.46516	58.6774	3.1894	59.8626	3.82728	58.416	2.55152	52.1195	4.46516	60.3186	4.46516	71.9591	3.82728	74.7157	3.50834	45.682	4.46516	66.4257	4.7841
12.4142	2.87046	58.711	1.91364	59.9124	3.82728	58.5041	2.55152	52.1927	1.91364	60.3978	4.46516	71.9504	3.50834	74.7214	4.46516	45.7541	4.46516	66.5106	4.14622
12.4729	3.1894	58.6907	2.23258	60.0123	3.1894	58.5431	2.87046	52.2999	3.50834	60.4184	3.82728	71.9204	3.50834	74.7166	3.50834	45.7729	3.82728	66.556	4.7841
12.5122	2.87046	58.6765	3.1894	60.14	4.14622	58.6472	3.50834	52.4141	2.87046	60.4673	4.7841	71.943	2.55152	74.702	3.1894	45.8174	4.7841	66.5997	4.7841
12.515	2.87046	58.6814	4.14622	60.2438	3.50834	58.7102	3.50834	52.5496	3.50834	60.5788	4.14622	71.9476	3.1894	74.7224	3.50834	45.919	4.14622	66.6712	5.10304
12.5124	4.14622	58.6606	3.50834	60.4138	2.55152	58.8091	3.1894	52.6583	2.87046	60.6352	3.82728	71.9568	3.1894	74.7936	3.1894	45.9704	3.82728	66.7389	3.50834
12.5401	2.87046	58.6711	3.1894	60.5142	2.23258	58.8982	2.87046	52.794	4.14622	60.7253	5.10304	72.0527	3.82728	74.8547	2.87046	46.0525	5.10304	66.8347	3.82728
12.5715	1.91364	58.7289	3.50834	60.6934	2.55152	59.0616	2.87046	52.9346	2.87046	60.8473	4.14622	72.0939	2.55152	74.9219	2.55152	46.1636	4.14622	66.8976	2.87046
12.5977	2.23258	58.7758	3.50834	60.8275	3.50834	59.1874	2.87046	53.0422	3.1894	60.9926	3.50834	72.1635	3.82728	75.0396	2.87046	46.296	3.50834	67.0146	0.31894
12.6176	3.1894	58.8355	2.87046	61.0093	2.87046	59.3362	4.14622	53.1806	3.1894	61.0893	3.1894	72.2655	3.82728	75.105	1.91364	46.384	3.1894	67.0948	2.87046
12.6098	3.1894	58.9672	1.5947	61.1817	1.91364	59.507	3.82728	53.2752	2.23258	61.2604	3.50834	72.3767	3.1894	75.2442	2.55152	46.54	3.50834	67.1459	2.23258
12.624	2.87046	59.0218	0.95682	61.2969	3.1894	59.6375	3.50834	53.3624	2.23258	61.3826	2.55152	72.4868	3.1894	75.362	2.23258	46.6512	2.55152	67.2384	1.91364
12.6529	3.50834	59.1628	0.63788	61.4807	2.87046	59.7775	2.87046	53.4199	2.87046	61.4962	4.14622	72.6059	3.1894	75.5066	2.87046	46.7547	4.14622	67.326	1.91364
12.689	3.82728	59.2997	0	61.6467	2.87046	59.9352	1.91364	53.4737	3.50834	61.5881	2.87046	72.7599	2.23258	75.6194	1.91364	46.8384	2.87046	67.3613	1.91364
12.7207	4.46516	59.4377	0.63788	61.8467	2.23258	60.0998	2.87046	53.5445	4.7841	61.6961	3.1894	72.9119	3.50834	75.8054	2.87046	46.9369	3.1894	67.4608	3.50834
12.7587	4.46516	59.6251	0.95682	61.9578	1.27576	60.2682	3.1894	53.5905	4.7841	61.7929	3.1894	73.0347	1.91364	75.927	2.87046	47.025	3.1894	67.5276	2.55152
12.7452	3.82728	59.7873	1.5947	62.1174	1.5947	60.4326	2.23258	53.6409	4.14622	61.9231	3.82728	73.1756	2.87046	76.0939	3.50834	47.1437	3.82728	67.6344	2.55152
12.7772	3.1894	59.9407	1.27576	62.2217	1.91364	60.577	1.91364	53.6867	5.10304	61.9782	3.82728	73.3507	3.1894	76.2585	2.55152	47.1939	3.82728	67.727	2.23258
12.8004	2.23258	60.1347	1.27576	62.3126	1.27576	60.7524	2.87046	53.7615	3.82728	62.1272	2.23258	73.4952	3.1894	76.4435	3.1894	47.3295	2.23258	67.8215	2.55152
12.8422	1.5947	60.3062	1.91364	62.3954	0.63788	60.8567	2.87046	53.8287	3.50834	62.2451	3.82728	73.6931	3.1894	76.5805	3.1894	47.4369	3.82728	67.9881	2.55152
12.8425	0.31894	60.4997	1.91364	62.4814	0.95682	61	2.55152	53.898	3.50834	62.399	4.14622	73.8362	1.91364	76.7468	3.50834	47.5772	4.14622	68.0403	4.46516
12.8633	0.63788	60.7049	1.91364	62.5291	0.63788	61.0448	3.50834	53.9763	3.50834	62.5187	4.14622	74.0094	1.5947	76.8656	3.1894	47.6863	4.14622	68.1506	2.87046
12.9004	0.95682	60.844	1.27576	62.6303	0.95682	61.1814	3.82728	54.0118	5.10304	62.6284	5.42198	74.1472	3.1894	77.0163	3.50834	47.7862	5.42198	68.2542	3.1894
12.9238	3.50834	61.0165	3.1894	62.6132	1.5947	61.282	4.7841	54.0584	4.14622	62.721	4.46516	74.2821	2.87046	77.1455	3.1894	47.8706	4.46516	68.3493	3.1894
12.9247	3.1894	61.1725	2.55152	62.6005	2.23258	61.318	3.1894	54.1158	3.82728	62.7633	4.14622	74.4222	3.1894	77.2024	3.82728	47.909	4.14622	68.3993	3.50834
12.9321	3.50834	61.2628	3.1894	62.623	3.50834	61.3849	3.1894	54.1708	4.46516	62.8946	3.50834	74.57	2.55152	77.3248	3.50834	48.0287	3.50834	68.4655	3.1894
12.9653	1.91364	61.3623	2.23258	62.6419	4.14622	61.4814	3.50834	54.2776	3.50834	62.9274	3.82728	74.6524	2.23258	77.3844	3.50834	48.0586	3.82728	68.5422	3.82728
12.9916	1.91364	61.4445	2.23258	62.6235	4.14622	61.5696	2.87046	54.3565	3.1894	62.9858	3.1894	74.7491	3.1894	77.4472	3.1894	48.1118	3.1894	68.5845	4.14622
13.0076	1.91364	61.5402	3.1894	62.6552	5.42198	61.5969	2.87046	54.4554	2.55152	63.0256	3.50834	74.8285	3.1894	77.473	3.1894	48.148	3.50834	68.6662	5.10304
13.02	1.91364	61.588	2.87046	62.6387	5.74092	61.6842	2.87046	54.6	2.55152	62.999	3.1894	74.8578	4.14622	77.5474	4.46516	48.1238	3.1894	68.7351	5.10304
13.0416	2.23258	61.5875	2.87046	62.6093	4.7841	61.7571	1.91364	54.7204	3.82728	63.0668	3.50834	74.8814	3.1894	77.5576	5.74092	48.1855	3.50834	68.8276	3.50834
13.0634	2.23258	61.6397	2.55152	62.6533	4.46516	61.8	2.23258	54.8668	4.14622	63.0968	3.82728	74.9258	4.46516	77.5518	4.14622	48.2129	3.82728	68.8802	4.14622
13.1433	2.23258	61.7045	3.82728	62.6231	4.7841	61.8292	3.50834	54.9759	4.46516	63.1827	3.82728	74.9548	3.82728	77.5514	3.1894	48.2911	3.82728	68.9715	4.14622
13.1422	3.82728	61.7042	3.50834	62.673	5.10304	61.9147	4.14622	55.0826	4.14622	63.1894	4.14622	74.977	4.14622	77.5266	3.50834	48.2973	4.14622	69.0609	3.82728
13.1254	3.50834	61.6944	2.87046	62.6423	3.82728	61.921	3.50834	55.1795	4.7841	63.2671	3.82728	74.9432	3.1894	77.5214	3.50834	48.3681	3.82728	69.1472	4.14622
13.1831	4.7841	61.7069	3.1894	62.7412	4.14622	61.9988	3.82728	55.2312	5.10304	63.3057	3.1894	74.9696	3.1894	77.5219	2.87046	48.4032	3.1894	69.2307	4.14622
13.1559	3.1894	61.6959	2.55152	62.7568	4.14622	62.0294	4.7841	55.3604	5.42198	63.3738	3.50834	74.9377	1.91364	77.5109	2.87046	48.4652	3.50834	69.2892	4.46516
13.2167	1.91364	61.6959	2.23258	62.8554	4.7841	62.1586	3.50834	55.436	4.46516	63.3967	4.14622	74.9507	2.87046	77.5337	2.55152	48.4861	4.14622	69.3697	3.1894
13.2301	2.87046	61.6602	1.91364	62.9321	4.14622	62.241	2.87046	55.5569	4.46516	63.4639	3.82728	74.9464	2.55152	77.5396	3.50834	48.5474	3.82728	69.4228	4.14622
13.231	3.1894	61.6779	2.23258	63.0673	3.50834	62.3134	2.87046	55.6783	4.14622	63.5329	3.82728	74.9298	3.50834	77.548	4.14622	48.6102	3.82728	69.479	3.50834
13.2593	3.50834	61.6838	2.55152	63.1474	3.82728	62.3986	3.50834	55.7803	3.82728	63.5982	4.14622	74.9448	2.23258	77.5924	4.14622	48.6697	4.14622	69.5838	4.7841
13.2761	2.55152	61.6839	2.23258	63.3089	4.14622	62.5118	4.46516	55.9021	3.82728	63.6502	3.82728	74.988	3.1894	77.6217	3.1894	48.7171	3.82728	69.7056	4.14622
13.3135	2.55152	61.7333	2.23258	63.4261	4.46516	62.6534	5.42198	56.0711	3.82728	63.7809	3.82728	74.9941	3.50834	77.6798	2.87046	48.8361	3.82728	69.8144	4.7841
13.3147	2.55152	61.8346	4.14622	63.6065	3.1894	62.7454	4.7841	56.1991	3.1894	63.8879	3.50834	75.0564	2.23258	77.7775	3.1894	48.9335	3.50834	69.8883	4.14622
13.3466	1.5947	61.9026	3.82728	63.7132	3.50834	62.855	5.10304	56.3325	4.14622	63.9998	4.14622	75.1217	4.7841	77.8987	3.1894	49.0355	4.14622	70.0223	4.14622
13.3798	2.87046	61.9587	1.91364	63.8927	3.82728	63.0345	4.46516	56.4821	4.7841	64.1129	3.82728	75.226	3.1894	77.9549	4.14622	49.1386	3.82728	70.11	3.50834
13.3911	2.23258	62.1131	2.23258	64.0453	4.14622	63.1411	4.46516	56.5949	4.46516	64.2551	4.14622	75.325	1.91364	78.0921	4.46516	49.2681	4.14622	70.2243	2.87046
13.3924	2.55152	62.2146	2.87046	64.1981	4.14622	63.288	5.10304	56.6785	5.74092	64.4179	4.14622	75.4459	3.1894	78.1914	5.42198	49.4164	4.14622	70.2864	2.55152
13.4138	1.91364	62.3424	3.50834	64.3462	4.46516	63.3997	5.42198	56.737	4.7841	64.5235	4.7841	75.5593	3.82728	78.3356	3.50834	49.5126	4.7841	70.378	4.14622
13.4703	1.5947	62.4906	3.50834	64.5472	4.14622	63.5335	5.10304	56.7983	5.74092	64.6694	5.10304	75.7119	4.14622	78.457	3.1894	49.6455	5.10304	70.4953	5.10304
13.4612	1.27576	62.6865	3.82728	64.7412	5.42198	63.7325	6.05986	56.8566	5.42198	64.7781	4.14622	75.8208	4.14622	78.61	3.50834	49.7446	4.14622	70.546	5.42198
13.4924	1.5947	62.8134	3.50834	64.8863	7.01668	63.8182	4.7841	56.8946	4.46516	64.9072	3.50834	75.9524	4.14622	78.7927	3.1894	49.8622	3.50834	70.6444	5.74092
13.5268	1.5947	62.9602	3.82728	65.0364	6.3788	64.0328	4.7841	56.9284	3.82728	65.0272	3.82728	76.1056	4.46516	78.9343	2.87046	49.9714	3.82728	70.7216	6.05986
13.5374	1.91364	63.1778	4.14622	65.1761	6.05986	64.1571	4.46516	56.9491	4.46516	65.1421	4.7841	76.1964	4.14622	79.1077	2.55152	50.0761	4.7841	70.804	3.82728
13.5699	2.23258	63.3363	3.82728	65.2908	5.74092	64.2916	4.14622	56.9717	3.82728	65.2858	4.46516	76.3616	3.82728	79.2782	2.23258	50.207	4.46516	70.942	6.05986
13.5875	2.87046	63.5421	4.14622	65.39	4.14622	64.4186	3.82728	56.9685	4.46516	65.4153	3.1894	76.4975	3.1894	79.4453	1.27576	50.325	3.1894	71.0357	6.3788
13.6365	2.55152	63.6972	3.82728	65.4968	4.14622	64.5242	3.82728	56.9792	5.74092	65.6027	3.82728	76.6526	1.91364	79.5857	2.55152	50.4957	3.82728	71.1405	6.05986
13.621	2.55152	63.8504	4.7841	65.5494	3.82728	64.6025	3.50834	56.9899	4.46516	65.7404	3.1894	76.813	2.87046	79.7256	3.50834	50.6212	3.1894	71.242	7.01668
13.6576	2.55152	64.0303	5.10304	65.5834	4.7841	64.6812	2.87046	56.9806	5.74092	65.9069	3.1894	76.936	2.55152	79.8392	4.46516	50.7729	3.1894	71.3562	5.74092
13.6827	2.87046	64.1512	4.14622	65.6253	3.50834	64.7532	2.55152	56.969	5.42198	66.0051	3.50834	77.0881	1.5947	79.9374	4.46516	50.8623	3.50834	71.4454	6.05986
13.7061	2.55152	64.2443	3.82728	65.6885	3.82728	64.823	2.23258	56.9649	5.74092	66.104	3.50834	77.1848	3.50834	80.0063	4.7841	50.9525	3.50834	71.5048	5.74092
13.7039	3.1894	64.312	4.46516	65.7402	4.14622	64.8561	2.23258	56.9958	4.7841	66.2198	2.23258	77.286	2.23258	80.0818	3.82728	51.058	2.23258	71.5638	6.05986
13.75	3.50834	64.4203	4.14622	65.7336	5.42198	64.892	2.23258	57.0313	5.10304	66.2933	3.1894	77.362	2.87046	80.1026	4.46516	51.1249	3.1894	71.6285	5.10304
13.7444	3.50834	64.4577	3.1894	65.7281	4.14622	64.9047	3.1894	57.0731	5.42198	66.3675	3.82728	77.4607	4.14622	80.144	4.46516	51.1925	3.82728	71.6859	5.10304
13.7764	3.1894	64.4766	3.82728	65.7302	4.7841	64.9247	1.91364	57.1467	6.3788	66.3662	4.14622	77.5137	4.7841	80.1842	3.1894	51.1913	4.14622	71.7331	6.05986
13.8122	2.87046	64.5131	4.14622	65.6963	4.7841	64.9234	1.27576	57.2243	5.42198	66.4188	4.14622	77.5403	3.50834	80.2133	3.1894	51.2392	4.14622	71.783	3.50834
13.8235	1.91364	64.5431	5.74092	65.7288	5.42198	64.9627	2.87046	57.3415	5.74092	66.4387	5.74092	77.5884	4.46516	80.2485	3.1894	51.2573	5.74092	71.8978	3.1894
13.861	2.55152	64.5723	5.42198	65.7187	5.42198	64.9158	3.82728	57.4357	4.46516	66.4629	6.05986	77.604	4.14622	80.2671	3.50834	51.2794	6.05986	71.9834	2.87046
13.8383	2.87046	64.5871	4.7841	65.7055	4.14622	64.884	3.1894	57.6004	4.46516	66.4979	5.10304	77.6385	4.46516	80.2592	3.82728	51.3113	5.10304	72.064	3.1894
13.8873	4.46516	64.5688	5.42198	65.712	4.46516	64.9108	4.46516	57.724	5.42198	66.4842	5.74092	77.6092	3.50834	80.2487	1.91364	51.2988	5.74092	72.1279	3.50834
13.9049	2.55152	64.5996	3.82728	65.7497	4.14622	64.9054	3.82728	57.8535	4.46516	66.4901	4.46516	77.6624	2.23258	80.2125	2.87046	51.3041	4.46516	72.2001	3.1894
13.9248	1.91364	64.5536	4.7841	65.8225	4.14622	64.9473	3.82728	58.0327	5.10304	66.4866	5.10304	77.589	3.1894	80.2398	4.14622	51.301	5.10304	72.2737	3.50834
13.941	1.5947	64.566	4.46516	65.8567	4.14622	64.951	2.23258	58.1733	4.46516	66.4874	5.10304	77.6011	3.82728	80.202	3.50834	51.3017	5.10304	72.3028	3.82728
13.9426	3.50834	64.5472	5.42198	65.9758	3.50834	65.0068	3.1894	58.3319	3.50834	66.4538	5.74092	77.588	2.87046	80.2207	3.1894	51.2711	5.74092	72.3744	5.10304
13.9939	3.50834	64.503	6.05986	66.06	4.14622	65.0532	3.1894	58.5044	3.82728	66.4475	5.42198	77.6098	3.50834	80.2293	1.5947	51.2654	5.42198	72.3924	5.10304
14.0055	4.14622	64.4721	5.42198	66.1841	3.50834	65.1013	1.91364	58.6953	4.46516	66.4398	5.10304	77.6165	4.46516	80.2378	1.91364	51.2584	5.10304	72.4538	3.82728
14.026	3.82728	64.5207	4.7841	66.2641	4.7841	65.2098	3.50834	58.8999	3.82728	66.5143	5.10304	77.5848	2.23258	80.2397	3.50834	51.3263	5.10304	72.492	3.50834
14.0512	4.14622	64.5376	4.46516	66.4202	3.50834	65.3323	2.55152	59.0724	4.46516	66.5046	6.05986	77.6277	3.1894	80.2905	3.50834	51.3174	6.05986	72.5679	2.87046
14.0886	3.50834	64.575	3.1894	66.5145	4.46516	65.4286	3.50834	59.2093	5.42198	66.5718	6.69774	77.6724	1.91364	80.3618	4.46516	51.3787	6.69774	72.6566	4.14622
14.0754	3.82728	64.6332	3.1894	66.6981	4.7841	65.531	2.87046	59.3804	4.14622	66.671	6.3788	77.7151	2.23258	80.4281	4.7841	51.469	6.3788	72.7374	4.14622
14.1091	4.14622	64.7456	1.91364	66.8289	4.14622	65.6472	2.87046	59.5586	3.82728	66.7517	5.42198	77.8015	1.5947	80.5278	5.42198	51.5425	5.42198	72.7988	3.50834
14.1326	3.82728	64.8024	1.91364	66.9973	4.7841	65.7918	3.50834	59.71	4.14622	66.8476	5.10304	77.9017	2.87046	80.6632	4.46516	51.6298	5.10304	72.906	3.82728
14.1363	3.50834	64.9419	1.27576	67.1003	4.14622	65.9422	2.87046	59.863	4.14622	66.987	5.74092	78.0061	2.55152	80.759	4.14622	51.7568	5.74092	73.0005	3.50834
14.1562	3.50834	65.0497	2.23258	67.2845	3.82728	66.0469	3.1894	59.9792	2.87046	67.1268	7.33562	78.1235	4.14622	80.8619	4.46516	51.8842	7.33562	73.0751	4.46516
14.1869	2.23258	65.2019	1.5947	67.4653	4.7841	66.2092	2.87046	60.0781	2.23258	67.2596	5.74092	78.2458	3.1894	81.0139	4.46516	52.0052	5.74092	73.1807	4.46516
14.1999	3.1894	65.3417	1.5947	67.6341	3.1894	66.3628	3.1894	60.1479	2.55152	67.4011	5.74092	78.3596	3.1894	81.1548	6.05986	52.1341	5.74092	73.2537	4.7841
14.2039	3.1894	65.4839	2.55152	67.7887	4.14622	66.5087	3.82728	60.224	1.91364	67.5885	4.7841	78.5169	3.82728	81.2856	5.74092	52.3048	4.7841	73.3547	4.7841
14.2807	3.82728	65.664	2.55152	67.9946	3.82728	66.657	4.14622	60.2621	2.23258	67.733	4.14622	78.6879	4.46516	81.4825	5.74092	52.4365	4.14622	73.4448	5.10304
14.2552	2.55152	65.8228	1.5947	68.1112	2.87046	66.8488	3.1894	60.2891	1.91364	67.9449	4.14622	78.8058	4.46516	81.6098	5.74092	52.6295	4.14622	73.5857	5.74092
14.3452	2.87046	66.0127	0.95682	68.2622	3.1894	67.0007	4.14622	60.3353	3.50834	68.1103	4.7841	78.9646	4.14622	81.771	4.46516	52.7802	4.7841	73.7107	6.05986
14.3402	3.50834	66.1443	3.50834	68.3881	3.1894	67.1339	3.82728	60.3801	3.50834	68.2832	4.7841	79.128	4.46516	81.9089	4.14622	52.9377	4.7841	73.7712	4.7841
14.3689	3.1894	66.3707	2.55152	68.4638	3.1894	67.2421	3.50834	60.3825	4.46516	68.4863	4.46516	79.2865	3.1894	82.0843	4.14622	53.1227	4.46516	73.9295	5.10304
14.3555	2.23258	66.5736	2.55152	68.5399	4.14622	67.386	3.1894	60.3904	4.7841	68.6905	5.10304	79.4545	4.46516	82.2529	5.10304	53.3087	5.10304	74.029	5.42198
14.3727	2.55152	66.7481	2.23258	68.61	4.14622	67.4468	3.50834	60.3885	4.14622	68.865	4.7841	79.6113	4.14622	82.4365	5.42198	53.4678	4.7841	74.1609	5.42198
14.4145	1.91364	66.9463	3.50834	68.6758	4.14622	67.5499	3.50834	60.4106	5.10304	69.0477	5.74092	79.7834	3.82728	82.5499	4.46516	53.6342	5.74092	74.2649	4.7841
14.4228	1.27576	67.1045	4.7841	68.6853	4.46516	67.6025	2.87046	60.3799	5.10304	69.1998	5.10304	79.9267	3.50834	82.7172	5.10304	53.7727	5.10304	74.3399	4.46516
14.4472	0.31894	67.2992	3.82728	68.7348	3.82728	67.6853	3.82728	60.3642	4.7841	69.3843	5.10304	80.0583	3.1894	82.8313	5.10304	53.9408	5.10304	74.4157	4.7841
14.464	0.63788	67.4311	4.14622	68.7895	3.1894	67.7107	4.46516	60.365	5.74092	69.4662	5.42198	80.1887	3.50834	82.9325	4.46516	54.0154	5.42198	74.4896	5.10304
14.4766	1.91364	67.5517	4.46516	68.7794	2.87046	67.7484	3.82728	60.3715	5.42198	69.6123	6.3788	80.2793	3.50834	82.9932	5.42198	54.1485	6.3788	74.5004	4.7841
14.5028	0.63788	67.6628	4.14622	68.7896	2.23258	67.7656	2.87046	60.4246	5.74092	69.676	5.42198	80.3709	3.50834	83.0467	6.05986	54.2065	5.42198	74.5944	4.7841
14.5134	1.27576	67.7526	4.7841	68.781	2.87046	67.773	3.1894	60.474	5.10304	69.7834	6.3788	80.4526	3.1894	83.1121	4.46516	54.3044	6.3788	74.6618	5.42198
14.5892	1.27576	67.8093	5.42198	68.7713	3.50834	67.7896	4.14622	60.5312	5.74092	69.8198	5.42198	80.4558	3.1894	83.2008	4.46516	54.3376	5.42198	74.6662	4.7841
14.6007	2.87046	67.8579	4.14622	68.7555	2.87046	67.7516	3.50834	60.6395	6.3788	69.8777	5.42198	80.507	1.91364	83.2816	5.42198	54.3903	5.42198	74.7703	3.50834
14.5932	2.55152	67.9074	4.14622	68.758	2.87046	67.793	3.50834	60.7138	6.3788	69.8912	4.14622	80.5679	1.91364	83.3278	5.10304	54.4025	4.14622	74.7731	2.23258
14.6061	2.55152	67.9467	4.14622	68.7496	3.50834	67.7807	3.50834	60.8652	6.05986	69.9609	4.46516	80.5692	2.87046	83.3957	5.42198	54.4661	4.46516	74.8544	3.50834
14.6142	2.55152	67.9449	5.10304	68.7539	3.82728	67.7743	2.87046	60.9647	5.74092	69.9583	4.46516	80.5785	3.1894	83.4578	3.82728	54.4637	4.46516	74.8412	2.23258
14.6704	1.5947	68.0194	4.14622	68.8169	4.14622	67.7491	3.82728	61.0893	4.7841	69.968	5.42198	80.593	1.91364	83.4541	3.82728	54.4725	5.42198	74.8723	2.55152
14.6924	3.1894	67.9831	2.55152	68.8291	5.10304	67.7992	3.50834	61.2063	4.14622	69.9572	5.10304	80.5829	2.87046	83.5234	4.46516	54.4627	5.10304	74.8888	3.50834
14.704	1.27576	68.0214	2.87046	68.915	4.46516	67.8382	3.50834	61.3887	3.82728	69.9287	4.7841	80.5791	1.91364	83.5125	3.82728	54.4368	4.7841	74.8966	5.10304
14.7031	1.91364	67.9731	3.50834	69.0253	3.82728	67.8618	3.50834	61.5383	4.46516	69.934	6.3788	80.5605	2.87046	83.5544	3.1894	54.4416	6.3788	74.9271	5.42198
14.7472	2.23258	67.9861	4.14622	69.0786	4.46516	67.8865	3.82728	61.6684	4.7841	69.921	7.33562	80.5995	2.55152	83.5737	2.55152	54.4297	7.33562	74.9667	4.7841
14.7625	3.50834	67.9482	4.14622	69.1701	4.7841	67.9881	4.7841	61.8745	4.7841	69.9533	6.69774	80.5215	3.1894	83.5832	2.87046	54.4592	6.69774	75.0334	4.7841
14.8178	3.82728	67.9899	5.10304	69.2924	3.82728	68.0737	4.14622	62.0334	4.7841	69.9692	7.01668	80.5593	1.27576	83.6341	3.1894	54.4736	7.01668	75.0982	4.14622
14.9091	3.1894	67.9973	5.42198	69.435	4.7841	68.146	4.7841	62.1642	4.7841	69.9866	5.74092	80.6004	3.1894	83.7387	3.1894	54.4895	5.74092	75.1511	5.10304
14.9857	4.7841	68.0233	5.42198	69.5843	5.42198	68.2867	4.14622	62.3568	3.1894	70.0387	6.3788	80.6255	1.91364	83.806	2.87046	54.537	6.3788	75.2307	6.05986
15.1047	4.46516	68.087	5.42198	69.7029	4.14622	68.3967	3.50834	62.5458	3.50834	70.1445	6.05986	80.6799	1.5947	83.8789	3.50834	54.6334	6.05986	75.3053	4.7841
15.2364	5.42198	68.1264	4.46516	69.8389	3.82728	68.483	3.50834	62.677	3.1894	70.246	6.05986	80.8025	2.87046	84.0022	3.82728	54.7258	6.05986	75.4296	3.50834
15.379	5.10304	68.2434	3.82728	69.9571	5.10304	68.6192	3.82728	62.8302	3.82728	70.3521	5.42198	80.8734	3.1894	84.1102	4.46516	54.8224	5.42198	75.5386	4.14622
15.5371	5.10304	68.3383	4.7841	70.1558	4.14622	68.7877	4.46516	62.9608	3.50834	70.4236	6.3788	80.9798	1.5947	84.2186	3.82728	54.8876	6.3788	75.637	4.14622
15.6797	4.7841	68.4802	4.14622	70.3119	6.05986	68.9039	3.82728	63.0824	3.82728	70.5903	6.05986	81.0597	1.91364	84.324	4.46516	55.0394	6.05986	75.775	4.7841
15.7925	4.46516	68.6115	4.46516	70.4828	5.74092	69.0361	3.82728	63.175	3.82728	70.7313	5.42198	81.2213	2.23258	84.4928	5.10304	55.1679	5.42198	75.9134	4.46516
15.921	4.14622	68.7299	5.10304	70.6672	5.42198	69.186	3.50834	63.2591	5.42198	70.8733	4.7841	81.3384	2.23258	84.6205	3.82728	55.2973	4.7841	75.9983	4.46516
16.0622	4.14622	68.8847	4.7841	70.7746	5.42198	69.3481	2.23258	63.3171	5.42198	71.0359	4.14622	81.4848	1.91364	84.7177	3.82728	55.4454	4.14622	76.1513	4.7841
16.1713	3.1894	69.0575	3.50834	70.9448	5.42198	69.476	3.50834	63.352	4.46516	71.1463	5.42198	81.6232	1.91364	84.8726	3.82728	55.546	5.42198	76.3094	4.7841
16.3063	3.82728	69.2164	3.82728	71.0752	5.42198	69.6565	3.1894	63.393	4.14622	71.3615	4.7841	81.7693	2.23258	85.0058	3.50834	55.742	4.7841	76.4349	4.7841
16.4459	5.42198	69.3945	2.87046	71.239	5.74092	69.8017	4.14622	63.4535	4.14622	71.522	5.74092	81.9161	1.5947	85.1574	2.55152	55.8882	5.74092	76.6067	3.82728
16.5635	5.42198	69.5804	3.82728	71.3407	5.42198	69.9711	3.82728	63.4137	4.46516	71.7044	6.3788	82.0558	1.27576	85.3275	3.1894	56.0544	6.3788	76.7117	3.50834
16.6905	5.10304	69.7547	2.87046	71.4442	6.05986	70.0805	2.87046	63.4633	4.46516	71.8851	6.3788	82.2071	0.63788	85.4636	2.87046	56.219	6.3788	76.88	4.7841
16.8795	4.7841	69.911	4.14622	71.5657	6.3788	70.2037	4.7841	63.4253	3.50834	72.0316	6.69774	82.3803	1.5947	85.6467	2.87046	56.3525	6.69774	77.0165	4.14622
17.0046	3.1894	70.0418	5.10304	71.5945	6.69774	70.3096	4.14622	63.4458	4.7841	72.1955	7.33562	82.5517	2.23258	85.7709	3.82728	56.5018	7.33562	77.1395	4.14622
17.1644	2.87046	70.2539	4.7841	71.652	6.05986	70.3332	5.10304	63.4423	4.14622	72.3098	6.05986	82.7195	2.23258	85.9148	3.1894	56.6059	6.05986	77.2218	3.82728
17.2909	3.50834	70.3292	5.42198	71.6729	7.9735	70.4548	4.46516	63.4393	4.14622	72.4231	4.14622	82.8102	2.23258	86.0554	3.1894	56.7092	4.14622	77.322	3.50834
17.4365	3.1894	70.4361	5.74092	71.7358	7.01668	70.5547	4.7841	63.4167	5.10304	72.5218	5.10304	82.9887	3.82728	86.1408	1.91364	56.7991	5.10304	77.3979	3.82728
17.5367	3.50834	70.5241	5.10304	71.7537	6.05986	70.6215	5.42198	63.4486	6.69774	72.6162	5.10304	83.0774	4.7841	86.2273	3.1894	56.8851	5.10304	77.4867	3.82728
17.6287	2.55152	70.5992	5.42198	71.7582	6.05986	70.7049	3.82728	63.4709	6.3788	72.7155	5.10304	83.2179	5.42198	86.2896	4.46516	56.9755	5.10304	77.5382	5.74092
17.6882	4.14622	70.6522	5.42198	71.7666	6.05986	70.7942	2.55152	63.511	5.42198	72.7307	6.05986	83.2747	5.10304	86.3588	4.14622	56.9894	6.05986	77.5743	3.82728
17.7954	3.82728	70.6949	4.14622	71.7325	6.05986	70.9188	2.87046	63.5864	5.74092	72.7286	4.46516	83.3548	4.46516	86.3869	4.14622	56.9875	4.46516	77.6034	4.7841
17.8603	3.50834	70.7547	4.46516	71.7428	5.10304	71.0216	3.82728	63.6514	4.7841	72.7738	5.10304	83.3921	3.50834	86.42	3.1894	57.0286	5.10304	77.6514	5.10304
17.917	3.1894	70.7333	4.7841	71.7229	4.46516	71.118	3.82728	63.7476	4.7841	72.8117	5.42198	83.447	3.82728	86.4435	2.23258	57.0632	5.42198	77.6555	4.14622
17.9724	3.50834	70.7233	4.7841	71.7219	4.46516	71.181	2.87046	63.8669	6.3788	72.8177	4.7841	83.4863	4.46516	86.4602	1.91364	57.0686	4.7841	77.6641	4.7841
18.0321	3.1894	70.7696	4.46516	71.7179	3.50834	71.2783	3.50834	63.9513	5.74092	72.8219	3.1894	83.4806	4.46516	86.4555	2.55152	57.0725	3.1894	77.701	4.7841
18.1132	3.1894	70.7415	4.7841	71.7364	3.50834	71.3523	3.50834	64.0829	6.05986	72.7942	3.1894	83.4981	4.14622	86.4369	2.55152	57.0472	3.1894	77.6758	5.42198
18.1124	3.1894	70.73	5.42198	71.7547	4.14622	71.431	3.82728	64.2523	6.69774	72.7823	3.1894	83.5152	3.82728	86.4454	2.87046	57.0363	3.1894	77.6622	6.05986
18.1423	3.1894	70.7089	3.82728	71.8071	5.10304	71.5244	4.14622	64.3676	5.42198	72.7541	4.14622	83.4803	3.50834	86.4324	1.91364	57.0107	4.14622	77.6526	5.10304
18.2208	3.50834	70.7108	4.14622	71.8965	5.10304	71.5513	4.14622	64.531	6.05986	72.7314	4.46516	83.4837	1.5947	86.3945	2.87046	56.99	4.46516	77.6708	4.14622
18.2468	3.1894	70.6485	4.7841	71.9527	5.74092	71.6688	4.7841	64.6863	4.7841	72.7046	5.42198	83.4747	1.91364	86.4151	3.50834	56.9656	5.42198	77.7009	5.10304
18.2716	3.50834	70.6268	6.05986	72.0322	5.74092	71.7465	3.50834	64.8306	4.7841	72.6705	6.05986	83.4724	3.50834	86.3814	4.14622	56.9345	6.05986	77.7022	5.10304
18.3666	3.50834	70.6373	4.14622	72.1576	5.42198	71.8612	2.87046	64.9927	3.50834	72.7249	7.33562	83.4323	4.46516	86.4231	3.50834	56.9841	7.33562	77.7373	4.7841
18.4384	2.87046	70.6011	3.50834	72.2729	4.14622	71.9389	3.82728	65.1423	3.1894	72.7165	7.33562	83.4548	4.46516	86.4716	4.14622	56.9764	7.33562	77.8173	4.14622
18.4931	3.50834	70.6542	2.55152	72.3704	5.10304	72.0422	4.14622	65.3452	2.87046	72.7484	7.9735	83.4803	4.14622	86.4775	3.1894	57.0055	7.9735	77.8391	4.7841
18.6032	3.50834	70.678	3.50834	72.5602	4.14622	72.181	3.50834	65.506	2.87046	72.8189	8.29244	83.5231	3.1894	86.5487	3.50834	57.0698	8.29244	77.9212	4.7841
18.7386	3.1894	70.7109	3.50834	72.6837	4.14622	72.2811	4.46516	65.6568	3.1894	72.8589	7.65456	83.57	3.1894	86.6632	5.10304	57.1062	7.65456	78.0108	5.74092
18.8778	3.82728	70.8208	4.14622	72.8279	4.46516	72.3582	3.82728	65.8651	2.55152	72.9524	7.33562	83.6418	3.50834	86.7277	3.82728	57.1913	7.33562	78.1021	5.10304
19.011	4.46516	70.8889	4.14622	72.9948	5.42198	72.383	4.46516	65.9627	3.1894	73.0402	6.3788	83.7062	3.50834	86.8041	3.50834	57.2713	6.3788	78.1898	4.46516
19.1647	4.46516	71.0113	4.14622	73.121	4.46516	72.4787	4.46516	66.07	3.1894	73.16	5.74092	83.848	5.10304	86.8953	5.10304	57.3804	5.74092	78.3372	6.05986
19.3396	4.14622	71.093	3.1894	73.3126	3.82728	72.5489	5.74092	66.1835	3.82728	73.317	6.69774	83.9443	2.87046	87.0183	4.46516	57.5234	6.69774	78.4589	4.14622
19.5093	3.82728	71.2546	2.55152	73.4842	5.10304	72.6222	6.05986	66.2637	2.87046	73.4641	5.74092	84.0584	3.50834	87.177	3.1894	57.6575	5.74092	78.5601	3.50834
19.7191	3.82728	71.4047	2.23258	73.6137	4.7841	72.7244	5.10304	66.344	1.91364	73.6187	6.05986	84.1807	0.63788	87.2711	3.1894	57.7984	6.05986	78.67	4.46516
19.8835	2.55152	71.5678	3.1894	73.7937	4.14622	72.8101	5.10304	66.3888	2.87046	73.7734	7.01668	84.3289	1.91364	87.4311	3.82728	57.9393	7.01668	78.8143	4.7841
20.0997	2.87046	71.7319	3.82728	73.97	4.46516	72.9464	4.46516	66.4387	1.91364	73.9278	6.3788	84.4779	1.91364	87.5746	4.46516	58.08	6.3788	78.9504	4.14622
20.3258	2.55152	71.8668	4.14622	74.1174	4.14622	73.0387	4.14622	66.4544	3.50834	74.0964	5.74092	84.6046	1.91364	87.7494	3.82728	58.2335	5.74092	79.0544	3.82728
20.5297	2.87046	72.0056	4.7841	74.2437	4.14622	73.1407	3.82728	66.4711	2.87046	74.2307	5.74092	84.7319	2.23258	87.8723	5.74092	58.3559	5.74092	79.192	2.55152
20.7704	2.55152	72.1894	5.42198	74.385	3.50834	73.22	3.1894	66.4774	3.82728	74.4613	6.69774	84.8821	0	88.0561	4.14622	58.5659	6.69774	79.3565	2.87046
20.9483	2.87046	72.3795	4.7841	74.4806	4.14622	73.3402	3.50834	66.4791	3.82728	74.6255	5.42198	85.054	0.31894	88.2153	3.50834	58.7156	5.42198	79.5137	2.55152
21.1706	2.87046	72.5673	4.7841	74.5118	2.55152	73.3794	3.1894	66.5192	2.87046	74.7993	6.05986	85.1853	0.95682	88.3399	3.1894	58.8739	6.05986	79.646	1.91364
21.4098	3.50834	72.7625	4.7841	74.5983	3.50834	73.4452	3.50834	66.5062	3.1894	74.9972	5.74092	85.3607	1.91364	88.5399	4.14622	59.0541	5.74092	79.7696	2.23258
21.6232	1.5947	72.9687	4.14622	74.6738	3.50834	73.5058	3.82728	66.4653	2.87046	75.1776	4.7841	85.524	3.1894	88.6466	5.42198	59.2185	4.7841	79.8348	2.23258
21.8273	2.55152	73.1443	3.50834	74.6892	5.42198	73.567	4.7841	66.5059	3.50834	75.3577	5.10304	85.6314	3.50834	88.7964	3.50834	59.3825	5.10304	79.9528	3.1894
21.9909	3.1894	73.2954	4.7841	74.7286	6.3788	73.6511	5.42198	66.4616	4.46516	75.48	5.74092	85.7915	4.46516	88.861	4.46516	59.494	5.74092	80.0276	3.50834
22.1379	2.55152	73.4586	4.46516	74.7263	4.7841	73.7011	6.05986	66.4879	4.14622	75.5982	5.42198	85.8831	3.1894	88.9742	5.10304	59.6016	5.42198	80.0905	2.87046
22.322	3.1894	73.5863	5.10304	74.7505	5.10304	73.7868	6.3788	66.5185	3.1894	75.7358	5.10304	85.9881	3.82728	89.0351	5.74092	59.727	5.10304	80.1134	2.87046
22.4274	2.87046	73.6625	3.50834	74.7607	6.05986	73.8603	5.74092	66.5418	2.87046	75.8027	3.82728	86.0762	3.82728	89.0737	5.74092	59.788	3.82728	80.2302	3.50834
22.5486	4.14622	73.7635	2.55152	74.7316	6.3788	73.9921	5.74092	66.5955	3.1894	75.8564	4.7841	86.1188	4.14622	89.1294	5.10304	59.8369	4.7841	80.2087	4.46516
22.6396	4.46516	73.8181	2.87046	74.7096	6.3788	74.1117	5.42198	66.7189	4.14622	75.9255	5.10304	86.218	3.1894	89.154	5.74092	59.8998	5.10304	80.2738	2.87046
22.7286	4.7841	73.8623	3.82728	74.716	5.74092	74.1807	5.42198	66.8089	4.14622	75.9414	4.7841	86.2264	3.82728	89.1939	5.10304	59.9143	4.7841	80.2714	4.14622
22.7865	4.7841	73.8905	4.14622	74.676	5.10304	74.3158	5.10304	66.876	4.46516	75.9704	4.7841	86.2493	4.14622	89.1898	4.14622	59.9408	4.7841	80.2684	4.14622
22.8747	3.82728	73.9624	5.10304	74.7091	5.42198	74.3924	4.7841	66.9826	5.10304	75.9816	6.05986	86.259	4.46516	89.2167	4.14622	59.9509	6.05986	80.3132	4.14622
22.928	3.82728	73.9613	4.7841	74.7353	5.74092	74.4517	4.46516	67.0969	5.74092	75.9942	6.05986	86.2578	3.50834	89.204	3.1894	59.9624	6.05986	80.2649	2.87046
22.9832	3.1894	73.9528	5.42198	74.7308	5.42198	74.4848	5.10304	67.238	5.42198	76.0233	5.74092	86.2699	2.87046	89.1747	1.91364	59.9889	5.74092	80.2626	3.50834
23.0252	4.14622	73.9817	5.10304	74.8008	5.42198	74.5572	4.7841	67.3758	6.05986	76.0265	3.82728	86.2517	1.5947	89.152	2.87046	59.9919	3.82728	80.2328	3.1894
23.1055	3.1894	73.9775	5.10304	74.8451	5.74092	74.635	4.7841	67.508	4.46516	75.9869	3.82728	86.235	2.23258	89.1908	3.1894	59.9557	3.82728	80.2209	2.23258
23.129	2.55152	73.9464	5.42198	74.9217	5.74092	74.6948	4.46516	67.6529	4.14622	75.9995	4.7841	86.2298	1.91364	89.1391	3.1894	59.9673	4.7841	80.3003	2.55152
23.1768	3.1894	73.9595	4.7841	75.0238	4.7841	74.8058	4.46516	67.8225	4.14622	75.9874	5.10304	86.2145	2.23258	89.1199	4.14622	59.9562	5.10304	80.2825	2.23258
23.2059	3.82728	73.9134	3.82728	75.1459	5.42198	74.8845	3.50834	67.9783	3.82728	75.9597	5.10304	86.1954	2.87046	89.1506	4.46516	59.931	5.10304	80.33	2.23258
23.2181	4.7841	73.9063	4.7841	75.2975	5.42198	74.9896	3.82728	68.1504	5.74092	75.9851	5.10304	86.2118	3.1894	89.1749	3.50834	59.9541	5.10304	80.3589	1.27576
23.2378	3.82728	73.9614	4.46516	75.4326	6.3788	75.0965	5.42198	68.3242	5.42198	76.0219	4.46516	86.2548	2.87046	89.25	4.14622	59.9876	4.46516	80.4224	1.91364
23.2815	4.14622	73.9888	3.1894	75.5741	5.74092	75.2181	4.7841	68.4851	5.74092	76.0921	3.50834	86.2928	2.87046	89.2995	2.87046	60.0516	3.50834	80.5313	1.5947
23.3217	4.14622	74.0543	3.82728	75.6737	5.74092	75.2771	3.82728	68.6324	4.7841	76.121	3.50834	86.3133	3.82728	89.3761	3.50834	60.0779	3.50834	80.6168	1.27576
23.3685	4.46516	74.1249	4.46516	75.8519	4.7841	75.3388	2.87046	68.7784	4.7841	76.213	4.46516	86.4304	4.46516	89.4682	3.1894	60.1618	4.46516	80.7289	2.23258
23.4588	2.23258	74.2124	3.82728	75.9921	3.82728	75.4086	3.50834	68.9242	4.7841	76.3208	6.3788	86.4678	3.82728	89.5568	3.1894	60.26	6.3788	80.8292	2.87046
23.5701	4.46516	74.3469	3.50834	76.1948	3.82728	75.5068	3.1894	69.0329	4.7841	76.4397	5.10304	86.5696	3.82728	89.6573	3.1894	60.3682	5.10304	80.9733	2.23258
23.65	3.50834	74.4338	2.87046	76.3135	4.14622	75.5275	2.87046	69.12	5.74092	76.5875	5.10304	86.6827	2.87046	89.7978	3.50834	60.5029	5.10304	81.0772	3.50834
23.745	3.1894	74.5319	1.5947	76.4621	4.14622	75.61	2.55152	69.2381	5.74092	76.717	5.42198	86.7974	3.82728	89.9217	4.14622	60.6209	5.42198	81.1749	4.14622
23.8094	3.50834	74.7267	3.50834	76.664	3.1894	75.6987	3.50834	69.2559	5.74092	76.8779	5.42198	86.9034	3.1894	90.0721	3.50834	60.7674	5.42198	81.3321	3.1894
23.8831	3.82728	74.8732	3.82728	76.8266	3.82728	75.7999	3.1894	69.3108	6.3788	77.0121	5.42198	87.0646	3.1894	90.1975	3.50834	60.8897	5.42198	81.5008	3.50834
24.0261	3.1894	75.0297	4.7841	76.9839	4.14622	75.8618	5.10304	69.375	6.3788	77.1844	5.10304	87.1898	3.1894	90.3399	4.7841	61.0467	5.10304	81.6169	3.1894
24.1204	2.23258	75.1781	4.14622	77.1142	5.74092	75.9906	5.74092	69.3922	5.74092	77.3197	6.05986	87.3449	3.82728	90.4952	5.74092	61.1699	6.05986	81.7561	3.1894
24.2271	1.27576	75.3487	3.50834	77.2604	6.3788	76.0846	6.05986	69.4086	5.10304	77.5115	5.10304	87.4437	3.82728	90.608	4.7841	61.3447	5.10304	81.9202	4.46516
24.372	1.91364	75.5423	4.14622	77.3636	6.3788	76.2098	6.69774	69.4038	5.74092	77.6655	5.74092	87.6227	3.82728	90.7364	5.74092	61.485	5.74092	82.0271	5.42198
24.5161	2.23258	75.7195	3.82728	77.4548	6.3788	76.2275	6.69774	69.4181	6.05986	77.8198	6.3788	87.7702	4.46516	90.9427	4.46516	61.6255	6.3788	82.1951	5.74092
24.6755	3.1894	75.9032	5.42198	77.545	6.69774	76.3408	4.7841	69.4062	7.33562	78.0009	6.69774	87.9315	4.46516	91.0646	2.55152	61.7905	6.69774	82.3078	5.10304
24.8488	3.1894	76.0772	5.42198	77.6	6.69774	76.4006	3.82728	69.4265	6.3788	78.2045	6.69774	88.081	3.50834	91.2315	2.23258	61.976	6.69774	82.4206	4.14622
25.0202	1.5947	76.254	6.3788	77.6465	7.9735	76.4778	3.82728	69.4067	4.46516	78.3641	4.7841	88.2284	1.91364	91.3956	1.91364	62.1214	4.7841	82.5843	4.46516
25.1771	0.63788	76.4574	5.42198	77.7338	7.65456	76.557	4.46516	69.3947	6.05986	78.5285	6.05986	88.3638	3.50834	91.4739	2.55152	62.2711	6.05986	82.6127	4.7841
25.2958	0.95682	76.6058	5.74092	77.7813	7.65456	76.6466	5.74092	69.397	3.82728	78.6589	5.42198	88.5073	3.82728	91.5878	4.46516	62.39	5.42198	82.7038	4.14622
25.4092	1.5947	76.7636	6.05986	77.867	6.69774	76.7087	6.3788	69.3789	4.7841	78.7589	7.01668	88.5887	4.14622	91.6693	3.82728	62.4811	7.01668	82.8157	4.46516
25.5705	0.95682	76.8849	7.01668	77.9916	5.74092	76.8193	5.42198	69.4273	4.7841	78.8673	7.01668	88.6716	2.87046	91.7099	4.46516	62.5798	7.01668	82.9089	3.50834
25.6723	0.31894	76.9515	5.74092	78.0849	6.3788	76.9053	5.42198	69.4544	5.74092	78.9211	5.74092	88.7652	3.1894	91.7809	4.7841	62.6288	5.74092	83.0048	4.14622
25.8105	0.95682	77.0476	6.3788	78.1586	7.65456	77.0022	5.10304	69.5163	4.7841	78.9905	7.01668	88.8456	3.1894	91.8282	6.05986	62.692	7.01668	83.1108	5.10304
25.9486	0.63788	77.1028	6.3788	78.2337	7.33562	77.1288	5.10304	69.5909	3.82728	78.9989	6.69774	88.8789	3.50834	91.8651	5.42198	62.6997	6.69774	83.2211	5.10304
26.0665	2.23258	77.1535	7.01668	78.3106	7.33562	77.2251	5.42198	69.6865	4.14622	79.0718	7.65456	88.9661	4.14622	91.8917	5.42198	62.7661	7.65456	83.3463	4.7841
26.1875	2.87046	77.1663	6.69774	78.3278	6.69774	77.3047	4.7841	69.7773	3.82728	79.0597	7.65456	89.052	4.46516	91.886	6.3788	62.7551	7.65456	83.4375	4.14622
26.2963	2.87046	77.2463	6.05986	78.3935	5.10304	77.3825	6.3788	69.8682	5.10304	79.0902	6.3788	89.1191	4.46516	91.882	6.69774	62.7829	6.3788	83.5316	6.05986
26.382	3.1894	77.2177	6.3788	78.4605	5.42198	77.479	5.10304	70.0137	5.10304	79.061	5.74092	89.2045	4.46516	91.8714	4.14622	62.7563	5.74092	83.6202	5.10304
26.4658	3.1894	77.2232	5.74092	78.5455	3.82728	77.5214	5.74092	70.1163	6.05986	79.0724	5.74092	89.3032	5.10304	91.865	5.74092	62.7667	5.74092	83.7014	6.05986
26.5526	1.91364	77.2491	6.3788	78.6266	5.42198	77.5774	5.74092	70.2744	5.42198	79.0556	6.3788	89.3671	4.14622	91.8471	6.05986	62.7514	6.3788	83.7637	7.33562
26.6219	2.87046	77.2472	6.05986	78.7021	4.14622	77.6386	4.46516	70.4438	5.74092	79.0407	6.69774	89.4224	5.42198	91.8274	5.42198	62.7377	6.69774	83.8337	7.01668
26.6811	3.82728	77.2488	6.3788	78.8359	4.14622	77.7352	4.7841	70.5841	6.3788	78.9956	7.33562	89.5137	4.46516	91.8261	4.7841	62.6967	7.33562	83.9099	6.05986
26.7441	3.82728	77.2361	5.42198	78.9542	6.3788	77.8359	4.14622	70.7359	6.3788	79.029	7.65456	89.5675	5.10304	91.7905	4.14622	62.7271	7.65456	84.0037	5.10304
26.8237	3.50834	77.1601	5.42198	79.0631	5.74092	77.936	4.14622	70.9356	5.74092	79.0233	7.01668	89.6095	4.14622	91.8154	3.82728	62.7219	7.01668	84.0509	4.7841
26.8329	2.55152	77.1463	5.74092	79.1527	6.3788	78.0459	3.82728	71.0389	6.3788	79.031	7.01668	89.6864	4.14622	91.8724	3.1894	62.7289	7.01668	84.1292	5.74092
26.8768	3.50834	77.1078	6.69774	79.2657	7.01668	78.166	4.46516	71.2391	6.3788	79.0858	6.3788	89.7456	3.50834	91.8846	4.14622	62.7789	6.3788	84.2221	5.10304
26.9486	2.87046	77.1359	6.69774	79.3336	6.3788	78.2835	4.7841	71.3731	6.69774	79.0911	6.3788	89.8313	4.46516	91.9769	4.46516	62.7837	6.3788	84.3069	6.69774
27.0334	2.23258	77.1179	7.01668	79.4231	5.74092	78.3365	3.50834	71.5815	5.42198	79.1972	6.3788	89.9369	3.82728	92.0617	4.46516	62.8804	6.3788	84.4251	5.10304
27.1408	2.55152	77.1577	4.7841	79.4785	6.3788	78.3926	3.82728	71.7098	6.05986	79.2484	7.33562	90.0256	4.14622	92.1602	5.10304	62.927	7.33562	84.5197	7.33562
27.2471	2.55152	77.199	5.42198	79.58	7.01668	78.5121	6.3788	71.8413	5.42198	79.3169	6.3788	90.1379	5.10304	92.2883	4.14622	62.9894	6.3788	84.5777	7.65456
27.3328	3.1894	77.2947	6.05986	79.6114	5.74092	78.5401	4.46516	71.9314	6.05986	79.451	6.3788	90.2221	4.14622	92.4078	4.14622	63.1116	6.3788	84.6689	6.3788
27.4471	3.82728	77.3551	5.10304	79.7358	6.3788	78.6139	5.74092	72.0701	6.3788	79.5547	7.01668	90.3398	5.10304	92.5685	3.82728	63.206	7.01668	84.7419	7.01668
27.5649	1.5947	77.4649	5.10304	79.8422	6.05986	78.6961	5.74092	72.1521	7.33562	79.6992	8.29244	90.3926	4.7841	92.6813	2.87046	63.3376	8.29244	84.7703	6.05986
27.6681	2.87046	77.5811	5.42198	79.9528	7.33562	78.764	5.42198	72.2449	7.9735	79.8182	8.29244	90.5042	5.10304	92.8243	2.55152	63.4461	8.29244	84.8162	6.05986
27.7458	2.87046	77.6934	5.42198	80.0627	5.74092	78.8709	4.7841	72.2767	7.33562	79.9682	8.29244	90.5628	5.74092	92.9787	2.55152	63.5827	8.29244	84.875	6.05986
27.8715	2.87046	77.8074	5.10304	80.142	6.05986	78.9404	4.7841	72.2984	7.65456	80.0989	7.65456	90.63	4.46516	93.1451	2.87046	63.7018	7.65456	84.9189	6.05986
27.9234	2.23258	78.0204	6.05986	80.2617	5.42198	79.0717	5.74092	72.343	7.33562	80.2793	9.24926	90.7016	4.7841	93.2986	3.1894	63.8662	9.24926	84.9782	6.3788
28.0803	2.55152	78.1644	5.42198	80.4097	5.74092	79.1674	4.7841	72.3648	5.10304	80.48	8.61138	90.7746	4.7841	93.4773	2.55152	64.0489	8.61138	85.0226	5.74092
28.2128	0.95682	78.304	4.7841	80.4513	5.42198	79.265	5.10304	72.3828	5.42198	80.6326	7.9735	90.8445	6.3788	93.6375	3.50834	64.188	7.9735	85.0829	5.10304
28.359	1.5947	78.4452	3.82728	80.519	6.05986	79.3527	5.10304	72.404	7.33562	80.817	7.65456	90.9634	5.74092	93.7886	3.50834	64.356	7.65456	85.1455	4.7841
28.4998	1.27576	78.6417	4.46516	80.5809	4.7841	79.4104	6.3788	72.3797	6.69774	81.0104	7.33562	91.0581	5.10304	93.9732	2.23258	64.5322	7.33562	85.2273	4.14622
28.6805	1.27576	78.7992	4.7841	80.643	5.42198	79.4946	6.05986	72.3652	6.69774	81.1716	7.33562	91.1522	4.14622	94.123	2.55152	64.679	7.33562	85.3014	4.14622
28.831	1.91364	78.9748	4.14622	80.7732	6.3788	79.5434	4.46516	72.3318	5.74092	81.3074	7.65456	91.2526	3.1894	94.2829	2.55152	64.8028	7.65456	85.3465	4.7841
28.9746	2.55152	79.1786	5.42198	80.8111	5.74092	79.5856	4.7841	72.3314	7.33562	81.4612	7.33562	91.3722	2.87046	94.393	3.82728	64.9429	7.33562	85.4426	4.46516
29.1103	3.50834	79.3128	4.7841	80.9252	6.05986	79.6498	5.74092	72.2775	8.61138	81.5651	5.10304	91.4691	2.87046	94.4687	2.55152	65.0375	5.10304	85.4577	4.14622
29.2355	3.1894	79.4417	5.10304	81.0258	5.42198	79.6402	4.7841	72.3189	6.3788	81.7107	5.74092	91.5662	1.5947	94.5625	3.1894	65.1702	5.74092	85.5191	4.7841
29.3522	3.1894	79.5391	6.69774	81.1632	6.05986	79.7138	4.7841	72.3701	6.05986	81.8135	6.05986	91.6255	1.5947	94.6172	2.55152	65.2638	6.05986	85.557	5.42198
29.4365	3.1894	79.6732	5.74092	81.2293	7.01668	79.783	5.10304	72.3665	5.10304	81.8401	6.05986	91.7023	2.23258	94.6984	3.82728	65.288	6.05986	85.5943	5.42198
29.555	3.1894	79.6959	5.42198	81.3655	5.42198	79.8295	4.7841	72.4615	6.05986	81.8801	5.42198	91.7692	1.91364	94.7514	5.10304	65.3245	5.42198	85.6744	6.3788
29.6062	2.87046	79.7584	5.74092	81.4619	5.74092	79.9425	5.74092	72.5153	6.69774	81.9454	6.05986	91.8485	0.31894	94.8074	5.10304	65.384	6.05986	85.7249	5.74092
29.6829	3.1894	79.815	6.05986	81.5288	6.3788	80.0052	5.42198	72.5935	6.05986	81.9667	5.42198	91.9177	1.5947	94.8488	5.42198	65.4033	5.42198	85.7816	5.42198
29.7439	2.87046	79.8862	7.01668	81.5814	6.05986	80.0975	5.10304	72.6858	7.01668	81.9752	5.74092	92.0117	1.27576	94.8832	5.74092	65.4111	5.74092	85.9017	6.05986
29.774	3.50834	79.8879	6.3788	81.6561	6.05986	80.1938	4.7841	72.8309	6.05986	81.9649	6.05986	92.1077	3.82728	94.8923	5.74092	65.4017	6.05986	85.9652	4.7841
29.843	2.87046	79.8998	5.74092	81.6603	5.74092	80.2607	4.46516	72.9481	6.69774	81.9843	6.3788	92.2197	3.82728	94.8802	5.10304	65.4194	6.3788	86.0905	5.10304
29.868	3.1894	79.9103	5.10304	81.7096	6.05986	80.3118	4.7841	73.0478	7.01668	81.9886	5.10304	92.3387	1.91364	94.8928	6.05986	65.4234	5.10304	86.1902	5.10304
29.9225	3.50834	79.897	5.42198	81.7648	3.82728	80.3775	4.46516	73.1893	5.74092	81.9618	5.42198	92.4247	1.5947	94.8643	6.69774	65.3989	5.42198	86.3044	4.7841
29.9484	3.82728	79.8856	5.42198	81.8133	5.10304	80.4951	5.10304	73.3241	5.74092	81.9544	6.3788	92.5148	3.1894	94.859	6.05986	65.3921	6.3788	86.4291	4.14622
29.9699	3.50834	79.847	4.14622	81.9154	4.7841	80.5613	5.74092	73.4765	6.3788	81.9009	7.65456	92.6096	3.1894	94.8922	5.42198	65.3434	7.65456	86.5463	3.50834
30.0233	3.50834	79.8312	3.50834	82.0114	5.42198	80.6631	6.05986	73.6308	6.05986	81.9046	7.9735	92.6509	3.1894	94.8909	5.42198	65.3468	7.9735	86.6544	3.82728
30.0342	1.91364	79.8159	4.14622	82.0441	6.69774	80.7768	6.3788	73.7729	5.42198	81.8586	8.61138	92.6911	2.23258	94.8925	7.01668	65.3049	8.61138	86.7793	2.87046
30.1152	1.91364	79.8026	5.42198	82.1144	6.05986	80.9202	6.3788	73.9619	6.69774	81.8995	8.61138	92.7707	2.55152	94.8924	5.74092	65.3421	8.61138	86.9006	3.50834
30.177	2.23258	79.8451	5.42198	82.173	5.74092	80.9895	7.33562	74.125	6.69774	81.9471	8.29244	92.8011	3.1894	94.9449	5.74092	65.3855	8.29244	87.0481	2.23258
30.2492	1.5947	79.9007	5.42198	82.234	6.3788	81.0955	7.01668	74.2496	5.74092	81.993	8.61138	92.8288	3.1894	95.0615	5.74092	65.4273	8.61138	87.1776	2.23258
30.3667	1.91364	79.9591	5.42198	82.2831	5.42198	81.1938	7.65456	74.4411	6.3788	82.0684	7.65456	92.8884	1.91364	95.1129	5.42198	65.496	7.65456	87.2837	2.55152
30.4935	1.5947	80.0118	6.05986	82.3565	6.3788	81.2927	7.33562	74.5833	4.46516	82.1146	7.65456	92.9171	1.27576	95.2013	6.05986	65.5381	7.65456	87.4361	1.5947
30.605	2.55152	80.0819	7.01668	82.4458	6.69774	81.3692	7.9735	74.699	5.74092	82.2374	7.01668	93.0058	3.1894	95.3054	6.69774	65.65	7.01668	87.5565	1.27576
30.735	3.1894	80.2236	6.3788	82.5097	6.69774	81.4422	7.33562	74.8178	5.10304	82.331	6.69774	93.0697	2.23258	95.4176	4.7841	65.7352	6.69774	87.6584	2.23258
30.8824	2.87046	80.3313	6.69774	82.5778	7.01668	81.5072	6.3788	74.9283	5.42198	82.4552	6.05986	93.1592	3.1894	95.5322	4.7841	65.8484	6.05986	87.727	2.55152
31.0649	3.50834	80.4294	7.33562	82.6872	7.65456	81.5736	5.42198	74.9952	5.74092	82.5761	7.01668	93.2007	3.50834	95.6828	3.50834	65.9586	7.01668	87.7835	2.87046
31.2165	3.50834	80.6008	7.9735	82.78	7.9735	81.6961	5.10304	75.0854	6.05986	82.7153	6.05986	93.2786	3.50834	95.8036	4.46516	66.0854	6.05986	87.8614	2.55152
31.3705	3.50834	80.7446	9.24926	82.8847	7.65456	81.7637	3.82728	75.1372	7.33562	82.8888	7.01668	93.2723	4.7841	95.9443	4.7841	66.2434	7.01668	87.8987	2.87046
31.5857	3.50834	80.8946	8.61138	82.9711	6.69774	81.8607	3.50834	75.1895	7.65456	83.0408	6.3788	93.3702	5.10304	96.0867	4.14622	66.3819	6.3788	87.9451	3.82728
31.759	4.14622	81.0422	9.24926	83.1059	6.69774	81.9949	3.50834	75.212	7.9735	83.193	7.01668	93.4214	4.46516	96.2428	4.14622	66.5205	7.01668	87.9484	2.87046
31.9279	4.46516	81.2154	8.93032	83.196	5.74092	82.103	3.82728	75.235	7.33562	83.3862	6.69774	93.4748	4.7841	96.3861	4.46516	66.6966	6.69774	87.9784	3.1894
32.1163	5.10304	81.3514	8.29244	83.2486	7.01668	82.1847	4.7841	75.2126	7.33562	83.5262	6.69774	93.5733	4.7841	96.5439	4.7841	66.8241	6.69774	88.0077	2.87046
32.3496	4.14622	81.5425	8.61138	83.3277	6.69774	82.2442	3.50834	75.2444	7.33562	83.694	6.3788	93.6255	4.46516	96.7039	4.46516	66.9769	6.3788	88.0144	3.50834
32.5024	4.7841	81.7573	8.29244	83.4255	6.69774	82.3788	4.46516	75.2169	7.01668	83.8981	6.3788	93.7181	3.50834	96.8696	7.01668	67.1629	6.3788	88.028	3.1894
32.6899	5.42198	81.9022	7.33562	83.492	7.01668	82.4263	4.7841	75.2126	5.74092	84.0782	6.05986	93.8253	4.14622	96.9837	6.3788	67.327	6.05986	88.0213	3.50834
32.8835	4.7841	82.0707	6.69774	83.5637	7.65456	82.4951	4.46516	75.2047	6.69774	84.2363	5.74092	93.9084	4.14622	97.138	6.69774	67.471	5.74092	88.0305	2.87046
32.9995	4.7841	82.2688	7.65456	83.6475	6.69774	82.5637	4.46516	75.1923	5.74092	84.3622	6.3788	94.0336	5.10304	97.263	5.74092	67.5856	6.3788	88.0546	1.5947
33.1185	5.10304	82.4103	6.69774	83.735	7.65456	82.6387	4.46516	75.1372	5.42198	84.4941	7.33562	94.0955	4.7841	97.339	7.01668	67.7058	7.33562	88.0332	2.87046
33.2747	4.46516	82.5562	6.05986	83.8398	5.74092	82.7204	4.46516	75.1634	5.74092	84.5764	7.65456	94.1831	5.42198	97.4105	6.3788	67.7808	7.65456	88.0484	3.1894
33.3711	4.14622	82.6893	6.05986	83.951	7.33562	82.788	4.46516	75.2025	7.33562	84.6908	8.29244	94.2233	4.46516	97.4918	5.42198	67.885	8.29244	88.0652	2.55152
33.4774	4.14622	82.7222	6.05986	84.082	6.05986	82.9062	4.7841	75.2203	7.65456	84.7558	6.69774	94.3232	3.50834	97.543	5.10304	67.9442	6.69774	88.0839	1.91364
33.5558	3.50834	82.8437	7.65456	84.1756	6.05986	83.0172	4.7841	75.2975	6.3788	84.8491	6.05986	94.3796	4.46516	97.6106	5.74092	68.0292	6.05986	88.1341	3.1894
33.5951	3.1894	82.8832	7.01668	84.2726	6.05986	83.1186	3.82728	75.3503	6.69774	84.8626	6.69774	94.4792	3.50834	97.6934	5.42198	68.0415	6.69774	88.2307	3.82728
33.6579	3.82728	82.9316	7.01668	84.3813	6.3788	83.2149	5.74092	75.4345	7.33562	84.9017	6.69774	94.5342	3.82728	97.7219	6.05986	68.0772	6.69774	88.2848	3.50834
33.7116	3.50834	82.9494	7.33562	84.4428	6.69774	83.287	4.7841	75.534	7.9735	84.9208	6.69774	94.6295	4.7841	97.7258	5.42198	68.0946	6.69774	88.3456	2.55152
33.7326	3.50834	82.9704	7.65456	84.4849	6.3788	83.325	3.82728	75.6185	8.61138	84.9263	7.01668	94.7239	4.46516	97.79	6.69774	68.0996	7.01668	88.4486	3.82728
33.7727	3.82728	83.0165	5.10304	84.5866	5.42198	83.4015	2.87046	75.758	7.33562	84.9705	7.01668	94.8209	4.7841	97.8583	6.3788	68.1398	7.01668	88.5314	3.1894
33.829	3.1894	83.0159	5.42198	84.6663	5.42198	83.4578	4.7841	75.8865	7.01668	84.9322	7.65456	94.9726	5.10304	97.8518	5.74092	68.105	7.65456	88.6419	4.14622
33.8538	2.87046	82.9945	4.7841	84.7778	5.74092	83.5328	4.46516	76.0225	6.05986	84.894	7.65456	95.0543	6.3788	97.8715	4.14622	68.0702	7.65456	88.7426	4.46516
33.8671	1.91364	82.9527	4.7841	84.8924	7.65456	83.6369	5.10304	76.1546	5.42198	84.8944	7.9735	95.1492	6.69774	97.8575	5.10304	68.0705	7.9735	88.841	4.14622
33.8784	1.5947	82.9315	3.50834	84.9764	7.01668	83.6903	4.7841	76.3272	4.46516	84.8571	7.65456	95.2437	7.01668	97.849	4.46516	68.0365	7.65456	88.945	4.46516
33.8839	1.5947	82.9035	3.1894	85.0716	6.3788	83.7474	3.82728	76.4584	5.42198	84.8668	7.33562	95.2802	5.10304	97.8831	5.10304	68.0454	7.33562	89.0672	3.82728
33.9406	1.91364	82.9017	5.42198	85.2027	7.65456	83.8633	3.1894	76.6194	4.46516	84.8485	6.69774	95.3419	4.7841	97.8973	5.42198	68.0287	6.69774	89.214	4.7841
33.9602	2.55152	82.8986	5.42198	85.2924	7.9735	83.9575	2.55152	76.7637	6.05986	84.8552	6.69774	95.4185	5.10304	97.9218	6.05986	68.0348	6.69774	89.3467	5.42198
33.9992	3.1894	82.8924	5.10304	85.371	6.05986	84.0681	2.87046	76.9392	7.33562	84.8868	7.01668	95.5017	3.82728	98.0214	5.74092	68.0636	7.01668	89.4703	5.74092
34.0455	1.91364	82.9337	6.3788	85.4545	6.3788	84.1709	2.87046	77.1199	8.61138	84.9371	6.69774	95.5615	4.14622	98.0757	5.10304	68.1094	6.69774	89.6101	5.74092
34.1507	1.5947	83.0219	6.69774	85.5141	5.74092	84.2169	4.7841	77.2953	8.61138	84.9967	6.05986	95.6317	3.1894	98.1413	6.3788	68.1637	6.05986	89.7384	4.7841
34.2562	2.55152	83.0616	6.3788	85.5544	6.05986	84.3314	4.46516	77.4206	7.01668	85.0864	7.01668	95.7574	4.14622	98.2115	5.74092	68.2454	7.01668	89.8488	3.50834
34.3436	3.1894	83.154	6.69774	85.5867	6.69774	84.403	5.10304	77.5498	6.3788	85.1708	7.65456	95.8436	2.87046	98.2994	5.42198	68.3223	7.65456	90.0102	3.1894
34.4736	2.87046	83.2694	6.3788	85.6695	6.05986	84.4266	5.10304	77.6837	5.42198	85.2635	6.69774	95.9396	3.82728	98.4394	6.05986	68.4068	6.69774	90.106	4.7841
34.6084	3.1894	83.3812	7.33562	85.7098	6.05986	84.52	5.42198	77.775	5.10304	85.3882	6.69774	96.0434	5.42198	98.5632	5.74092	68.5204	6.69774	90.2059	4.14622
34.7623	2.55152	83.5327	6.3788	85.8067	4.46516	84.5502	5.42198	77.8501	5.10304	85.514	6.69774	96.111	5.42198	98.6359	6.3788	68.635	6.69774	90.2961	4.7841
34.8859	3.1894	83.6555	6.3788	85.8642	5.42198	84.6881	6.05986	77.9623	4.46516	85.6665	7.33562	96.2069	5.10304	98.7908	5.74092	68.7739	7.33562	90.3764	4.7841
35.0205	4.46516	83.7663	6.69774	85.9695	6.69774	84.746	6.69774	77.96	5.42198	85.783	7.33562	96.2638	3.82728	98.9109	7.01668	68.88	7.33562	90.5023	5.74092
35.1412	4.14622	83.9474	6.3788	86.0145	6.05986	84.842	6.3788	78.0111	6.3788	85.9753	7.9735	96.3128	3.82728	99.045	6.69774	69.0552	7.9735	90.5703	4.14622
35.2415	3.50834	84.1224	5.42198	86.1417	7.65456	84.969	4.46516	78.0548	5.74092	86.0992	8.29244	96.4078	2.87046	99.164	6.69774	69.168	8.29244	90.6557	3.82728
35.342	4.46516	84.2604	5.74092	86.2034	6.3788	85.0713	4.46516	78.082	6.69774	86.2815	7.65456	96.4728	3.1894	99.3098	5.74092	69.3342	7.65456	90.7641	3.50834
35.4604	4.46516	84.3847	6.69774	86.2905	6.69774	85.168	6.69774	78.1749	5.74092	86.4502	7.9735	96.5584	3.1894	99.474	6.3788	69.4878	7.9735	90.8883	3.1894
35.6032	5.42198	84.565	7.01668	86.3469	6.69774	85.2442	6.69774	78.2125	5.74092	86.6231	7.33562	96.6533	3.50834	99.6168	5.74092	69.6453	7.33562	90.9193	2.55152
35.7284	4.7841	84.7672	5.74092	86.396	5.74092	85.3197	6.3788	78.3175	5.74092	86.7641	8.29244	96.7357	3.82728	99.7649	5.10304	69.7738	8.29244	91.0692	3.50834
35.8818	3.50834	84.9533	5.42198	86.473	6.3788	85.3818	7.33562	78.3596	6.69774	86.9361	7.9735	96.8151	4.14622	99.8992	6.05986	69.9305	7.9735	91.1688	2.87046
36.0247	4.14622	85.1138	4.7841	86.5412	7.01668	85.4296	7.33562	78.4019	6.3788	87.1328	8.29244	96.9323	4.46516	100.004	5.42198	70.1097	8.29244	91.2274	3.50834
36.174	3.1894	85.2968	4.46516	86.642	6.3788	85.4769	7.65456	78.448	7.01668	87.259	7.9735	97.0528	3.82728	100.124	5.10304	70.2246	7.9735	91.3067	4.14622
36.2416	3.82728	85.4398	3.82728	86.7235	7.01668	85.5522	7.01668	78.48	6.3788	87.4003	8.93032	97.1314	1.91364	100.203	4.14622	70.3534	8.93032	91.3687	4.14622
36.3563	4.14622	85.6025	3.50834	86.8435	6.3788	85.6226	7.33562	78.5578	7.33562	87.4724	7.9735	97.2094	2.23258	100.282	4.46516	70.4191	7.9735	91.3761	4.7841
36.4143	4.46516	85.6561	5.10304	86.9428	5.42198	85.7154	7.65456	78.5726	7.01668	87.5838	9.5682	97.2633	0.95682	100.376	4.14622	70.5205	9.5682	91.4326	4.46516
36.5228	5.74092	85.777	4.7841	87.0389	5.74092	85.7936	7.01668	78.6622	7.9735	87.6477	10.2061	97.3013	1.27576	100.385	5.10304	70.5787	10.2061	91.4749	4.14622
36.5787	3.50834	85.8362	5.74092	87.144	6.69774	85.901	6.05986	78.7665	7.65456	87.7265	10.844	97.3885	1.91364	100.403	5.42198	70.6506	10.844	91.5385	5.42198
36.629	3.50834	85.8682	5.10304	87.2253	6.69774	86.0291	6.69774	78.9038	6.05986	87.7275	9.88714	97.4473	1.91364	100.471	4.46516	70.6514	9.88714	91.5893	5.74092
36.7111	2.87046	85.9366	5.74092	87.3027	6.05986	86.1067	6.05986	79.004	5.74092	87.792	10.844	97.5401	1.27576	100.533	5.10304	70.7102	10.844	91.6345	5.74092
36.7569	1.5947	85.9999	6.69774	87.3661	7.01668	86.2215	5.42198	79.0951	6.05986	87.7956	10.844	97.5904	0.95682	100.581	4.46516	70.7135	10.844	91.7148	5.74092
36.7945	1.91364	85.9628	7.33562	87.4403	7.65456	86.2615	4.7841	79.1873	6.3788	87.7961	9.5682	97.7072	1.27576	100.636	5.42198	70.714	9.5682	91.7621	6.05986
36.8209	3.1894	85.9836	6.69774	87.4703	7.33562	86.305	4.46516	79.295	5.74092	87.7564	9.5682	97.8034	1.5947	100.668	6.05986	70.6778	9.5682	91.8394	6.05986
36.8528	3.50834	85.9889	7.33562	87.5797	8.93032	86.407	4.7841	79.4317	7.33562	87.7651	9.88714	97.9365	0.63788	100.747	5.42198	70.6857	9.88714	91.8753	5.42198
36.8882	4.14622	85.9908	7.65456	87.6835	8.29244	86.4556	4.7841	79.5558	8.29244	87.7463	10.2061	98.017	0.95682	100.763	4.46516	70.6686	10.2061	91.9509	5.42198
36.8816	3.50834	85.9779	7.9735	87.7396	7.9735	86.4948	6.05986	79.6521	6.3788	87.7259	8.61138	98.0942	2.87046	100.756	5.74092	70.65	8.61138	91.9951	5.74092
36.9034	2.87046	85.9284	7.65456	87.8778	8.93032	86.5981	5.10304	79.706	7.33562	87.7291	9.24926	98.1709	3.82728	100.782	4.14622	70.6529	9.24926	92.0476	5.42198
36.9482	3.82728	85.9291	7.9735	87.9881	8.61138	86.6557	5.74092	79.8308	7.01668	87.6806	8.29244	98.2623	3.1894	100.814	3.50834	70.6087	8.29244	92.0933	5.74092
36.9621	4.46516	85.9191	8.29244	88.0995	7.9735	86.7727	4.46516	79.9757	7.65456	87.6623	9.24926	98.2952	4.14622	100.864	4.7841	70.592	9.24926	92.1531	5.74092
37.0196	4.46516	85.8879	8.61138	88.1836	8.93032	86.865	4.46516	80.0764	7.65456	87.6677	8.93032	98.3385	3.1894	100.902	4.14622	70.597	8.93032	92.2441	6.69774
37.0647	4.46516	85.9141	7.65456	88.2819	8.61138	86.9623	4.14622	80.1987	7.33562	87.6918	8.61138	98.4303	3.1894	100.99	4.14622	70.6189	8.61138	92.3253	6.05986
37.1372	3.50834	85.9407	7.01668	88.3336	8.61138	87.0331	4.7841	80.3512	7.01668	87.7568	8.93032	98.5027	1.27576	101.055	2.55152	70.6781	8.93032	92.419	7.9735
37.1987	3.1894	86.024	7.01668	88.4161	8.93032	87.1478	5.74092	80.4722	6.69774	87.8266	9.88714	98.5433	0.95682	101.124	4.14622	70.7417	9.88714	92.5174	7.01668
37.3357	1.91364	86.0461	7.33562	88.4891	8.93032	87.1954	6.69774	80.5986	7.9735	87.8953	8.93032	98.6645	2.55152	101.197	5.10304	70.8043	8.93032	92.5968	5.42198
37.4554	2.55152	86.1569	6.69774	88.5119	7.9735	87.2614	5.74092	80.7241	5.42198	88.0308	8.93032	98.761	3.1894	101.327	5.74092	70.9278	8.93032	92.693	5.10304
37.6249	3.50834	86.2441	7.65456	88.6143	8.29244	87.3241	4.7841	80.7974	5.74092	88.1139	9.24926	98.8655	2.87046	101.423	5.10304	71.0035	9.24926	92.8027	4.46516
37.7542	3.50834	86.3605	7.65456	88.6994	8.29244	87.3823	5.74092	80.9232	5.74092	88.2515	8.29244	98.9613	3.1894	101.53	4.7841	71.1288	8.29244	92.8673	4.7841
37.9152	4.46516	86.4789	6.69774	88.7839	7.65456	87.455	5.42198	80.9508	5.74092	88.3578	9.5682	99.0328	4.46516	101.661	4.46516	71.2257	9.5682	92.9704	6.05986
38.0434	4.14622	86.6253	6.69774	88.864	6.69774	87.5242	6.05986	81.0136	5.74092	88.4734	9.24926	99.0983	4.46516	101.783	4.46516	71.3309	9.24926	93.0512	6.05986
38.198	4.14622	86.7273	6.3788	89.0235	6.69774	87.6686	6.05986	81.0309	6.3788	88.6458	9.24926	99.1577	4.14622	101.918	4.46516	71.488	9.24926	93.1276	6.69774
38.3975	4.7841	86.9116	7.33562	89.0991	7.33562	87.7067	5.74092	81.1117	8.29244	88.796	9.88714	99.2232	5.10304	102.038	5.10304	71.6248	9.88714	93.1956	7.33562
38.5576	4.46516	87.0457	6.69774	89.1961	7.9735	87.8013	5.74092	81.1632	8.93032	88.9463	10.2061	99.2663	3.1894	102.209	5.10304	71.7618	10.2061	93.3315	7.01668
38.7526	3.1894	87.2118	6.69774	89.2801	8.29244	87.9003	4.7841	81.2086	7.9735	89.1336	10.525	99.3263	3.82728	102.323	5.10304	71.9324	10.525	93.4226	7.01668
38.9177	2.55152	87.346	7.01668	89.3456	8.29244	88.0004	5.10304	81.2864	8.29244	89.2608	10.2061	99.39	4.7841	102.45	6.05986	72.0483	10.2061	93.5339	7.65456
39.1284	3.1894	87.5599	6.69774	89.4112	8.61138	88.0804	4.7841	81.3728	7.01668	89.4432	9.88714	99.4315	5.74092	102.622	4.46516	72.2145	9.88714	93.6402	7.01668
39.2972	2.87046	87.7253	7.33562	89.4442	7.65456	88.1419	4.14622	81.4508	6.05986	89.6396	9.88714	99.5327	6.69774	102.74	5.74092	72.3934	9.88714	93.7283	7.01668
39.4564	1.91364	87.873	6.69774	89.5076	7.33562	88.2275	5.74092	81.4962	4.7841	89.7868	9.88714	99.6185	8.29244	102.893	5.10304	72.5275	9.88714	93.851	7.01668
39.6354	0.95682	88.0562	7.9735	89.5839	9.24926	88.2736	5.74092	81.5602	5.42198	89.9615	8.93032	99.7704	7.9735	103.012	5.10304	72.6866	8.93032	93.9172	6.3788
39.7414	1.91364	88.2221	6.3788	89.65	9.24926	88.3575	6.05986	81.6274	5.74092	90.0893	8.61138	99.8413	7.33562	103.13	4.7841	72.8031	8.61138	93.9592	6.69774
39.8598	2.87046	88.3534	5.42198	89.7366	9.24926	88.4268	6.05986	81.6594	5.10304	90.224	8.29244	99.9037	6.3788	103.193	5.74092	72.9258	8.29244	94.0141	6.05986
39.9835	1.91364	88.4379	6.3788	89.819	9.24926	88.4775	6.05986	81.7458	6.3788	90.3181	8.61138	99.9719	7.01668	103.252	4.7841	73.0114	8.61138	94.0712	5.10304
40.0553	0.95682	88.5475	4.7841	89.8993	8.61138	88.5898	4.7841	81.7995	7.33562	90.3881	8.61138	100.033	7.01668	103.318	4.14622	73.0753	8.61138	94.1467	5.10304
40.1642	1.5947	88.6582	5.42198	90.0089	8.61138	88.6889	6.05986	81.8596	7.33562	90.4686	8.29244	100.064	5.74092	103.379	4.46516	73.1486	8.29244	94.2371	4.7841
40.2152	1.91364	88.6566	6.05986	90.0689	9.24926	88.7765	6.69774	81.916	7.01668	90.5197	8.93032	100.145	5.10304	103.414	5.10304	73.1951	8.93032	94.3087	4.46516
40.2319	1.5947	88.7185	5.42198	90.1686	9.88714	88.8861	5.42198	82.0295	7.9735	90.5887	8.29244	100.179	5.10304	103.47	3.50834	73.258	8.29244	94.425	3.1894
40.3069	1.5947	88.7516	6.3788	90.2333	10.525	88.9915	7.01668	82.1462	6.69774	90.559	7.9735	100.241	4.7841	103.509	4.7841	73.231	7.9735	94.4973	3.50834
40.2947	1.5947	88.7804	7.65456	90.3114	9.24926	89.0561	6.69774	82.2573	7.01668	90.597	8.29244	100.305	5.42198	103.581	4.7841	73.2656	8.29244	94.6082	2.87046
40.3967	1.5947	88.7698	6.69774	90.3507	9.24926	89.1286	7.65456	82.3799	6.05986	90.609	7.01668	100.445	4.46516	103.652	5.42198	73.2765	7.01668	94.7103	3.1894
40.4194	2.87046	88.7721	7.65456	90.4301	8.93032	89.1892	7.01668	82.4543	6.69774	90.5816	6.69774	100.516	4.7841	103.734	5.42198	73.2515	6.69774	94.8161	4.14622
40.4538	1.91364	88.785	7.33562	90.4778	9.24926	89.2437	7.01668	82.5416	7.01668	90.5474	8.61138	100.604	4.7841	103.798	5.42198	73.2204	8.61138	94.8598	3.50834
40.4651	1.27576	88.7393	7.9735	90.5684	9.24926	89.2934	7.65456	82.6026	7.9735	90.5444	8.61138	100.698	2.87046	103.879	4.46516	73.2177	8.61138	94.9201	5.10304
40.4498	0.95682	88.7449	8.61138	90.6741	9.24926	89.3672	7.9735	82.7005	7.65456	90.5478	7.9735	100.806	4.46516	103.902	5.10304	73.2208	7.9735	94.9845	5.42198
40.4537	1.27576	88.6802	8.29244	90.7689	9.88714	89.4409	7.65456	82.7549	8.29244	90.5119	7.65456	100.856	4.14622	103.943	6.3788	73.188	7.65456	95.0609	5.10304
40.506	1.27576	88.6578	8.29244	90.8806	8.93032	89.5187	7.01668	82.8235	8.29244	90.4811	8.93032	100.92	4.7841	103.961	6.69774	73.16	8.93032	95.1113	4.46516
40.4966	1.91364	88.6586	9.24926	90.9895	8.61138	89.589	7.65456	82.8845	7.65456	90.4712	7.9735	100.955	4.7841	104.05	6.05986	73.151	7.9735	95.1789	4.46516
40.5655	0.95682	88.6722	8.29244	91.0797	7.9735	89.724	7.33562	82.9945	5.42198	90.4852	7.9735	100.987	5.10304	104.099	6.3788	73.1637	7.9735	95.2509	5.10304
40.5891	1.27576	88.6781	7.65456	91.1576	7.33562	89.8287	4.7841	83.0869	6.3788	90.5148	8.61138	101.062	4.14622	104.179	5.42198	73.1906	8.61138	95.3309	3.82728
40.6814	1.91364	88.6757	6.69774	91.2634	7.33562	89.9013	4.46516	83.2265	5.74092	90.5892	9.24926	101.113	4.46516	104.216	5.42198	73.2585	9.24926	95.469	4.46516
40.7615	2.55152	88.7652	7.65456	91.3249	7.9735	90.0533	5.74092	83.3261	5.74092	90.6286	7.65456	101.187	3.82728	104.324	5.10304	73.2944	7.65456	95.5409	7.33562
40.8741	2.87046	88.7966	6.69774	91.3577	7.9735	90.1512	5.10304	83.5023	7.01668	90.7293	8.61138	101.273	5.42198	104.437	4.46516	73.3861	8.61138	95.6116	6.05986
40.9565	0.95682	88.9017	6.69774	91.4255	8.29244	90.265	5.42198	83.5477	6.3788	90.8199	7.9735	101.351	5.10304	104.547	4.14622	73.4686	7.9735	95.7065	4.7841
41.0759	2.23258	88.9924	7.33562	91.5438	8.29244	90.324	4.46516	83.6405	5.10304	90.962	9.24926	101.427	5.42198	104.593	4.46516	73.598	9.24926	95.7885	5.42198
41.1982	2.55152	89.1041	6.69774	91.5892	7.9735	90.4892	4.46516	83.7148	6.69774	91.1311	8.29244	101.583	5.10304	104.662	4.46516	73.7522	8.29244	95.871	5.10304
41.2816	1.91364	89.2013	6.69774	91.6881	7.33562	90.6097	4.7841	83.7576	6.69774	91.2378	8.29244	101.628	5.74092	104.731	4.46516	73.8494	8.29244	95.9085	5.42198
41.4092	3.1894	89.362	6.69774	91.8118	7.33562	90.6791	5.10304	83.8602	7.01668	91.3973	8.29244	101.728	4.7841	104.793	5.10304	73.9947	8.29244	95.9688	3.50834
41.4904	2.55152	89.4661	6.3788	91.9098	7.65456	90.8314	4.46516	83.9194	6.3788	91.5587	8.29244	101.768	5.74092	104.861	5.10304	74.1416	8.29244	96.01	3.1894
41.6118	3.1894	89.6144	6.3788	92.0107	8.29244	90.9122	4.7841	84.0003	6.69774	91.68	8.61138	101.803	4.14622	104.914	5.74092	74.2522	8.61138	96.0863	3.50834
41.674	3.1894	89.8036	6.05986	92.1	7.33562	91.0789	5.74092	84.1068	6.3788	91.8416	9.24926	101.853	4.46516	104.972	5.74092	74.3994	9.24926	96.1699	2.87046
41.7894	3.1894	89.9573	5.10304	92.1903	8.61138	91.1761	6.3788	84.2205	6.3788	91.9757	9.24926	101.916	5.74092	105.064	4.46516	74.5215	9.24926	96.2639	2.55152
41.8817	3.1894	90.1001	5.74092	92.2753	8.93032	91.3037	5.42198	84.3457	6.69774	92.2253	9.24926	101.977	4.14622	105.151	5.10304	74.7489	9.24926	96.3369	2.23258
42.0185	4.7841	90.2706	6.3788	92.353	8.93032	91.3824	5.42198	84.4563	8.61138	92.3471	8.29244	102.073	4.46516	105.253	6.05986	74.8599	8.29244	96.4478	1.91364
42.1558	4.7841	90.4373	6.69774	92.3723	8.93032	91.4844	4.7841	84.5664	7.65456	92.5413	7.65456	102.174	4.14622	105.346	6.05986	75.0368	7.65456	96.5083	3.1894
42.327	5.10304	90.6307	7.33562	92.4839	7.9735	91.5467	5.74092	84.6667	7.01668	92.7592	7.9735	102.213	4.14622	105.425	6.69774	75.2353	7.9735	96.6178	4.14622
42.4211	3.82728	90.7875	6.3788	92.5713	8.61138	91.5938	5.74092	84.7465	7.65456	92.9143	8.29244	102.366	5.10304	105.56	7.01668	75.3767	8.29244	96.6705	3.50834
42.5614	4.7841	90.9678	5.42198	92.6336	8.29244	91.6497	6.05986	84.8307	7.01668	93.0513	8.61138	102.428	4.14622	105.641	5.10304	75.5014	8.61138	96.7474	5.74092
42.7123	3.82728	91.1318	6.69774	92.7326	8.29244	91.687	6.69774	84.8657	7.65456	93.1741	9.88714	102.528	3.82728	105.692	5.42198	75.6133	9.88714	96.81	5.10304
42.8002	4.14622	91.2401	6.69774	92.8322	7.65456	91.6914	7.33562	84.9302	7.9735	93.2733	10.2061	102.557	4.14622	105.733	6.05986	75.7037	10.2061	96.8272	4.46516
42.8759	4.14622	91.3394	7.65456	92.9634	7.01668	91.7459	6.05986	84.9555	7.9735	93.3702	10.525	102.671	3.50834	105.818	5.10304	75.7919	10.525	96.9343	5.10304
42.9675	4.14622	91.4136	8.93032	93.047	7.33562	91.7661	6.05986	84.9873	7.9735	93.4073	9.24926	102.683	2.23258	105.855	6.05986	75.8258	9.24926	97.0222	5.74092
43.0348	4.14622	91.486	9.24926	93.136	7.65456	91.7516	4.46516	85.0405	9.5682	93.4925	8.61138	102.747	2.87046	105.958	4.46516	75.9033	8.61138	97.0605	5.42198
43.1061	5.42198	91.5759	9.24926	93.2389	9.24926	91.7926	5.74092	85.1168	8.93032	93.5647	8.29244	102.846	3.50834	106.038	5.10304	75.9691	8.29244	97.176	5.42198
43.1566	5.10304	91.6589	9.5682	93.2975	8.93032	91.7712	5.74092	85.1677	9.24926	93.6122	8.61138	102.884	3.82728	106.123	4.46516	76.0124	8.61138	97.2172	4.14622
43.2011	4.46516	91.6602	8.93032	93.352	10.844	91.8093	6.3788	85.2625	8.29244	93.6832	8.29244	102.958	4.14622	106.221	5.42198	76.0771	8.29244	97.3759	5.74092
43.3138	2.55152	91.728	9.24926	93.3717	10.844	91.8178	5.74092	85.3128	8.93032	93.7613	8.29244	103.085	4.7841	106.366	4.46516	76.1482	8.29244	97.4055	4.7841
43.3988	2.55152	91.7678	10.844	93.4113	9.24926	91.8458	6.3788	85.3876	8.61138	93.8191	8.93032	103.135	4.46516	106.416	5.10304	76.2009	8.93032	97.5179	5.42198
43.4265	3.1894	91.7623	11.1629	93.4496	8.29244	91.9112	6.3788	85.4491	8.93032	93.8554	9.5682	103.259	3.82728	106.536	4.46516	76.234	9.5682	97.6048	5.74092
43.4921	3.1894	91.7992	11.4818	93.4989	9.24926	91.9855	6.05986	85.4903	8.29244	93.8701	10.2061	103.382	5.42198	106.599	4.46516	76.2473	10.2061	97.6276	5.42198
43.5543	1.91364	91.8246	11.1629	93.5393	8.93032	92.069	4.7841	85.5375	7.9735	93.9167	10.2061	103.473	5.10304	106.669	4.7841	76.2898	10.2061	97.6963	6.05986
43.6104	2.55152	91.8094	10.2061	93.5912	8.29244	92.1236	5.42198	85.5771	8.61138	93.8941	10.2061	103.556	4.7841	106.71	5.42198	76.2693	10.2061	97.7334	7.33562
43.6547	2.55152	91.814	9.5682	93.6561	7.9735	92.2344	5.10304	85.6242	8.29244	93.9428	10.2061	103.646	3.1894	106.768	4.46516	76.3136	10.2061	97.8183	6.05986
43.7125	2.55152	91.8227	9.5682	93.7424	7.65456	92.3006	5.74092	85.729	8.93032	93.9475	9.24926	103.697	3.1894	106.843	5.10304	76.3179	9.24926	97.8886	5.74092
43.7988	1.91364	91.8139	9.24926	93.8473	8.29244	92.4534	5.42198	85.8108	7.9735	93.9983	9.88714	103.783	4.14622	106.885	6.05986	76.3642	9.88714	97.9432	5.42198
43.8529	2.55152	91.8416	7.9735	93.9358	8.29244	92.5313	6.3788	85.9096	7.65456	94.0626	10.844	103.86	4.46516	106.982	4.46516	76.4227	10.844	98.0467	5.42198
43.953	3.82728	91.881	8.61138	94.0578	7.9735	92.64	5.74092	85.9829	6.69774	94.1291	11.4818	103.941	5.10304	107.067	4.7841	76.4833	11.4818	98.1306	6.69774
44.0381	3.1894	91.9353	8.93032	94.1663	7.65456	92.7615	4.7841	86.1395	7.33562	94.1858	11.4818	104.037	5.10304	107.155	3.82728	76.535	11.4818	98.2108	7.33562
44.1686	3.1894	91.9994	8.61138	94.2532	7.33562	92.8386	5.74092	86.2131	8.29244	94.2974	11.1629	104.168	4.7841	107.224	4.46516	76.6367	11.1629	98.3161	6.69774
44.3017	3.82728	92.1136	9.24926	94.423	7.01668	92.9987	6.3788	86.2878	8.29244	94.3896	10.2061	104.275	6.05986	107.375	3.82728	76.7206	10.2061	98.3814	7.33562
44.4015	4.46516	92.233	8.29244	94.5403	7.9735	93.1041	7.33562	86.3928	8.29244	94.5015	9.88714	104.381	6.3788	107.453	3.1894	76.8226	9.88714	98.4503	6.69774
44.5165	4.46516	92.3102	8.61138	94.6681	8.29244	93.2284	7.33562	86.4629	7.01668	94.6243	8.93032	104.484	6.3788	107.495	2.87046	76.9344	8.93032	98.5023	6.3788
44.6532	4.46516	92.4569	7.9735	94.7851	7.65456	93.3414	6.3788	86.5476	7.9735	94.7331	8.93032	104.542	5.10304	107.583	3.1894	77.0336	8.93032	98.545	6.69774
44.7173	4.14622	92.5941	7.9735	94.9921	8.93032	93.4648	6.05986	86.5911	8.61138	94.865	9.24926	104.66	5.42198	107.639	3.82728	77.1537	9.24926	98.6261	6.3788
44.8132	2.23258	92.7146	7.9735	95.1377	8.61138	93.5992	6.69774	86.7131	6.3788	95.0383	9.5682	104.696	5.10304	107.699	3.50834	77.3116	9.5682	98.6909	7.01668
44.9443	3.82728	92.8663	6.69774	95.25	7.9735	93.733	6.69774	86.7574	7.01668	95.1991	8.93032	104.723	4.7841	107.767	3.1894	77.458	8.93032	98.7463	6.69774
44.9935	3.1894	93.0109	7.65456	95.3888	7.01668	93.8366	6.05986	86.8939	7.33562	95.3485	9.24926	104.76	5.10304	107.862	3.82728	77.5942	9.24926	98.819	6.3788
45.1181	3.1894	93.1856	7.33562	95.4655	7.33562	93.9918	6.3788	87.0176	8.29244	95.476	10.2061	104.786	5.74092	107.898	2.87046	77.7103	10.2061	98.8998	7.33562
45.2689	3.1894	93.3609	7.33562	95.568	7.9735	94.1025	5.10304	87.0803	8.29244	95.6602	9.88714	104.796	5.10304	107.989	2.23258	77.8781	9.88714	99.0323	6.05986
45.3849	4.14622	93.5233	7.65456	95.6184	7.9735	94.1679	5.74092	87.2114	7.01668	95.8066	9.88714	104.844	5.74092	108.078	3.50834	78.0115	9.88714	99.1134	5.42198
45.5281	3.1894	93.6713	7.01668	95.7083	8.29244	94.2824	5.42198	87.3383	7.01668	95.9767	10.844	104.912	6.3788	108.176	4.14622	78.1665	10.844	99.1942	5.42198
45.6449	3.1894	93.852	7.33562	95.7404	8.61138	94.3162	4.14622	87.414	7.33562	96.1555	11.4818	105	7.01668	108.287	3.82728	78.3293	11.4818	99.2545	5.10304
45.7944	2.87046	94.0245	7.33562	95.7218	9.24926	94.3966	5.10304	87.451	7.65456	96.2978	10.2061	105.04	7.65456	108.366	4.46516	78.459	10.2061	99.3373	6.05986
45.9565	1.5947	94.1611	6.69774	95.7664	8.61138	94.4369	5.74092	87.5896	7.9735	96.4441	9.5682	105.116	7.33562	108.45	5.10304	78.5923	9.5682	99.3764	5.74092
46.0519	1.91364	94.3354	7.65456	95.7521	8.61138	94.4836	6.3788	87.6766	8.93032	96.5269	9.5682	105.181	6.3788	108.5	5.74092	78.6677	9.5682	99.4623	6.05986
46.144	1.91364	94.4603	6.3788	95.75	8.61138	94.5077	6.69774	87.714	8.61138	96.654	10.2061	105.271	5.74092	108.576	5.10304	78.7835	10.2061	99.4754	6.05986
46.2476	2.87046	94.5793	6.69774	95.733	7.65456	94.5563	6.69774	87.8047	9.5682	96.732	9.24926	105.336	4.7841	108.629	4.46516	78.8546	9.24926	99.5579	6.05986
46.3242	2.87046	94.6005	6.69774	95.7261	9.24926	94.6076	5.42198	87.8736	8.29244	96.7743	8.61138	105.384	4.7841	108.712	4.14622	78.8931	8.61138	99.6316	6.05986
46.3631	3.1894	94.6726	7.9735	95.68	8.61138	94.6929	6.3788	87.9976	8.61138	96.8125	11.1629	105.478	4.7841	108.8	4.14622	78.9279	11.1629	99.7299	5.42198
46.4166	2.55152	94.7067	7.33562	95.6566	8.61138	94.7264	7.33562	88.1187	8.29244	96.8744	10.844	105.578	2.87046	108.846	4.7841	78.9842	10.844	99.8016	5.10304
46.487	3.1894	94.7754	8.29244	95.5863	9.24926	94.7923	6.3788	88.1983	7.9735	96.8819	8.93032	105.641	2.87046	108.925	3.1894	78.9911	8.93032	99.881	4.7841
46.5563	3.82728	94.8033	9.24926	95.545	8.93032	94.8563	7.33562	88.3246	7.9735	96.8619	8.61138	105.77	3.82728	109.014	3.50834	78.9729	8.61138	99.9714	5.74092
46.5641	3.50834	94.7637	9.24926	95.5572	7.9735	94.8972	6.05986	88.386	9.24926	96.8827	9.5682	105.862	3.50834	109.131	2.87046	78.9919	9.5682	100.088	6.05986
46.5401	3.1894	94.7675	9.24926	95.5505	9.24926	94.9516	6.05986	88.524	9.5682	96.842	9.88714	105.997	3.82728	109.27	3.1894	78.9547	9.88714	100.179	5.74092
46.5719	2.23258	94.7688	9.88714	95.5608	9.24926	95.0288	5.74092	88.5847	10.844	96.8097	9.5682	106.114	3.1894	109.352	3.82728	78.9253	9.5682	100.286	6.69774
46.6182	3.1894	94.7211	8.61138	95.6024	9.5682	95.0362	7.33562	88.6579	9.5682	96.8064	9.24926	106.219	4.14622	109.406	3.82728	78.9223	9.24926	100.363	6.69774
46.6166	1.91364	94.7162	9.24926	95.5998	8.93032	95.0936	8.61138	88.7396	9.24926	96.7693	8.93032	106.3	3.50834	109.493	3.1894	78.8885	8.93032	100.451	7.33562
46.6272	1.5947	94.6966	9.24926	95.6791	8.93032	95.1547	7.65456	88.7458	6.3788	96.744	9.5682	106.367	4.46516	109.518	5.42198	78.8654	9.5682	100.535	5.74092
46.6574	1.27576	94.66	8.93032	95.7565	8.29244	95.2168	7.01668	88.7495	7.01668	96.7219	9.88714	106.44	4.14622	109.601	3.82728	78.8453	9.88714	100.631	6.05986
46.6881	2.23258	94.6497	8.93032	95.8595	7.9735	95.3075	7.33562	88.8371	7.9735	96.6724	10.2061	106.506	3.82728	109.645	3.82728	78.8003	10.2061	100.717	6.05986
46.7167	1.91364	94.6256	8.61138	95.9143	9.24926	95.4308	7.33562	88.8674	8.29244	96.6965	10.2061	106.555	4.46516	109.734	3.82728	78.8222	10.2061	100.808	4.7841
46.7747	1.5947	94.6229	8.93032	96.0648	8.61138	95.5071	6.69774	88.9214	7.65456	96.7116	9.24926	106.615	4.7841	109.797	3.82728	78.836	9.24926	100.936	5.10304
46.8422	3.1894	94.6489	8.93032	96.1604	7.33562	95.5925	7.01668	88.9934	7.33562	96.7331	8.93032	106.668	5.74092	109.911	4.46516	78.8555	8.93032	101.032	4.7841
46.9263	3.1894	94.6804	7.9735	96.2848	7.65456	95.688	7.33562	89.0742	8.29244	96.8329	9.88714	106.773	4.46516	109.994	3.82728	78.9465	9.88714	101.135	5.10304
47.0009	1.91364	94.7361	7.01668	96.3724	7.33562	95.83	6.3788	89.1426	7.33562	96.8783	9.88714	106.871	5.42198	110.072	4.46516	78.9878	9.88714	101.247	5.74092
47.13	1.5947	94.8265	7.01668	96.5459	7.9735	95.9471	4.7841	89.1967	8.93032	96.9685	9.5682	106.974	3.82728	110.212	5.74092	79.07	9.5682	101.324	4.7841
47.2233	2.87046	94.9398	6.3788	96.666	7.9735	96.0571	4.46516	89.2913	9.88714	97.0741	10.2061	107.037	3.50834	110.265	5.10304	79.1662	10.2061	101.356	6.3788
47.3346	3.1894	95.015	8.29244	96.8466	8.61138	96.1694	5.42198	89.32	9.5682	97.165	10.2061	107.174	4.46516	110.317	6.3788	79.2491	10.2061	101.461	5.42198
47.507	3.1894	95.1417	8.61138	97.0107	9.24926	96.2714	4.46516	89.3495	8.93032	97.2887	10.2061	107.242	3.50834	110.408	5.74092	79.3617	10.2061	101.505	4.14622
47.6431	4.14622	95.2819	9.24926	97.1758	8.61138	96.4397	6.05986	89.4077	8.29244	97.4104	8.93032	107.284	3.1894	110.457	5.74092	79.4726	8.93032	101.574	4.7841
47.7812	4.14622	95.3906	9.24926	97.3808	9.24926	96.5594	6.05986	89.4471	7.65456	97.5554	10.2061	107.368	4.14622	110.525	4.46516	79.6047	10.2061	101.629	5.74092
47.9419	3.82728	95.528	9.88714	97.4993	9.24926	96.7016	6.05986	89.54	8.29244	97.6698	10.525	107.388	4.14622	110.58	4.46516	79.7089	10.525	101.669	5.42198
48.1242	3.50834	95.6854	8.29244	97.7009	8.93032	96.8259	4.46516	89.6228	7.33562	97.8565	10.525	107.435	4.46516	110.652	3.82728	79.879	10.525	101.76	6.05986
48.2389	2.87046	95.834	9.24926	97.8682	9.88714	96.9426	6.05986	89.7296	8.93032	98.0226	10.2061	107.486	5.10304	110.732	5.10304	80.0303	10.2061	101.844	6.05986
48.4562	3.1894	96.0072	8.93032	98.0085	9.5682	97.0182	5.10304	89.8016	7.9735	98.1771	10.525	107.555	4.46516	110.769	3.50834	80.171	10.525	101.925	6.05986
48.6031	3.1894	96.1379	8.61138	98.1644	9.24926	97.1597	5.42198	89.9207	8.93032	98.316	11.4818	107.607	3.82728	110.903	2.55152	80.2975	11.4818	102.01	5.10304
48.7886	3.50834	96.2995	8.29244	98.3134	9.24926	97.2497	4.7841	90.0594	9.5682	98.5334	11.1629	107.716	3.82728	110.99	2.23258	80.4956	11.1629	102.095	5.74092
48.9828	1.91364	96.4787	9.24926	98.4717	11.1629	97.3114	5.10304	90.1533	9.24926	98.6914	12.1197	107.778	3.82728	111.105	1.91364	80.6395	12.1197	102.128	5.10304
49.1693	3.50834	96.6923	8.61138	98.5881	11.1629	97.3728	5.74092	90.2013	9.88714	98.8897	14.0334	107.856	4.46516	111.178	2.55152	80.8202	14.0334	102.239	4.7841
49.3251	3.50834	96.8568	7.9735	98.7267	10.844	97.3976	5.74092	90.2608	9.88714	98.987	12.7576	107.976	4.46516	111.26	3.1894	80.9089	12.7576	102.245	5.42198
49.4352	4.14622	96.9822	8.29244	98.8219	11.1629	97.4344	6.3788	90.3483	8.93032	99.1313	12.7576	108.062	5.74092	111.321	4.14622	81.0403	12.7576	102.337	5.74092
49.5657	5.10304	97.1254	8.29244	98.9623	10.844	97.4788	6.3788	90.374	8.29244	99.2615	10.525	108.17	4.46516	111.362	4.14622	81.1589	10.525	102.392	4.46516
49.6745	5.10304	97.2027	8.93032	99.0814	9.88714	97.5097	7.65456	90.4585	10.525	99.3297	12.4387	108.288	6.05986	111.401	4.46516	81.2211	12.4387	102.436	5.10304
49.7685	5.74092	97.2848	8.93032	99.1781	11.1629	97.5784	7.01668	90.5453	9.5682	99.3524	12.7576	108.391	6.69774	111.447	4.46516	81.2417	12.7576	102.51	4.46516
49.8571	4.14622	97.3817	7.9735	99.2277	10.844	97.6402	6.05986	90.6504	8.93032	99.4196	11.4818	108.539	6.3788	111.426	4.14622	81.303	11.4818	102.577	5.74092
49.9215	2.55152	97.378	8.29244	99.2899	10.844	97.6724	6.3788	90.7516	9.24926	99.5012	11.4818	108.638	6.05986	111.456	4.7841	81.3773	11.4818	102.649	6.05986
49.9681	2.87046	97.5031	8.29244	99.3331	10.844	97.7606	6.05986	90.8414	8.93032	99.5769	11.1629	108.76	6.05986	111.552	4.7841	81.4463	11.1629	102.75	7.33562
50.0482	3.1894	97.5729	8.61138	99.3741	11.1629	97.8399	5.10304	90.9781	7.01668	99.6304	11.8008	108.878	6.69774	111.599	5.42198	81.495	11.8008	102.827	8.29244
50.0372	2.87046	97.6217	7.9735	99.3849	11.1629	97.9287	4.46516	91.0579	7.33562	99.7349	11.1629	109.027	7.01668	111.645	6.3788	81.5902	11.1629	102.92	5.74092
50.1093	2.87046	97.7011	8.61138	99.398	9.88714	97.9965	5.42198	91.1655	7.9735	99.83	11.4818	109.149	5.74092	111.731	6.69774	81.6768	11.4818	103.027	6.05986
50.1442	3.1894	97.7834	8.61138	99.4227	10.525	98.0898	5.42198	91.2381	8.93032	99.8888	11.8008	109.239	7.01668	111.804	6.05986	81.7304	11.8008	103.123	5.10304
50.1418	3.1894	97.9079	8.93032	99.4497	9.88714	98.2047	5.74092	91.3073	8.61138	99.9663	11.4818	109.381	5.74092	111.872	5.74092	81.801	11.4818	103.234	4.46516
50.1437	2.87046	97.9604	9.24926	99.4611	9.24926	98.3407	6.05986	91.4169	8.61138	100.034	12.1197	109.472	6.3788	111.99	4.46516	81.8631	12.1197	103.338	4.7841
50.1541	3.1894	98.0383	7.9735	99.4792	9.88714	98.4634	6.05986	91.4747	9.88714	100.098	12.1197	109.515	5.10304	112.115	5.10304	81.9212	12.1197	103.422	4.46516
50.1585	4.14622	98.1169	8.93032	99.5391	10.525	98.5637	7.33562	91.5111	10.525	100.142	11.8008	109.58	5.74092	112.192	5.74092	81.9613	11.8008	103.546	4.14622
50.1561	6.3788	98.1438	8.93032	99.5974	9.5682	98.6869	7.33562	91.624	9.24926	100.21	11.8008	109.637	5.10304	112.364	5.10304	82.0233	11.8008	103.661	5.42198
50.1659	4.7841	98.1866	9.24926	99.6648	9.88714	98.7888	5.74092	91.7185	9.5682	100.29	11.8008	109.681	6.05986	112.447	5.10304	82.0956	11.8008	103.795	5.10304
50.1647	3.50834	98.256	9.88714	99.7563	9.88714	98.9312	5.74092	91.8178	8.93032	100.346	12.1197	109.675	5.74092	112.597	5.10304	82.1469	12.1197	103.888	4.7841
50.2014	3.50834	98.3485	9.24926	99.8517	8.93032	99.0495	5.42198	91.9096	9.5682	100.422	12.7576	109.734	6.3788	112.713	3.82728	82.2164	12.7576	104.009	4.7841
50.2319	4.46516	98.4387	10.2061	99.958	8.29244	99.1344	5.74092	92.0718	8.61138	100.538	11.8008	109.76	6.05986	112.854	5.42198	82.3222	11.8008	104.132	4.7841
50.305	3.82728	98.4617	10.525	100.032	8.29244	99.191	5.74092	92.1477	7.9735	100.615	11.1629	109.809	5.42198	112.973	4.46516	82.3921	11.1629	104.228	5.74092
50.3796	3.1894	98.5836	10.2061	100.195	8.61138	99.263	4.7841	92.2574	7.65456	100.746	11.8008	109.891	6.05986	113.095	4.46516	82.5112	11.8008	104.364	6.69774
50.4756	3.1894	98.7046	9.24926	100.323	9.5682	99.3193	5.74092	92.4238	10.2061	100.827	12.7576	109.944	7.01668	113.235	5.74092	82.5853	12.7576	104.373	6.69774
50.5558	2.87046	98.8249	7.9735	100.417	9.24926	99.3749	6.3788	92.4925	10.525	100.922	12.1197	109.986	6.05986	113.313	7.01668	82.6715	12.1197	104.479	7.33562
50.682	1.5947	98.9031	8.29244	100.552	9.24926	99.3762	5.74092	92.624	9.88714	100.998	11.8008	110.034	5.74092	113.4	5.10304	82.7411	11.8008	104.54	6.69774
50.7459	1.27576	99.0119	7.65456	100.688	9.5682	99.426	4.7841	92.6927	10.844	101.061	12.7576	110.113	5.10304	113.443	5.10304	82.7986	12.7576	104.581	7.01668
50.9014	1.91364	99.0597	7.9735	100.837	9.24926	99.4593	5.42198	92.8256	9.5682	101.121	12.4387	110.129	5.42198	113.495	4.46516	82.8529	12.4387	104.649	6.69774
51.0935	2.55152	99.1405	8.29244	100.948	9.24926	99.5078	4.7841	92.911	9.24926	101.216	13.7144	110.168	6.05986	113.517	5.10304	82.9396	13.7144	104.701	7.33562
51.2167	2.55152	99.2026	8.29244	101.06	9.88714	99.578	4.7841	93.0136	7.9735	101.295	14.0334	110.161	5.10304	113.578	3.82728	83.0117	14.0334	104.803	7.65456
51.3837	3.1894	99.2969	7.65456	101.156	10.2061	99.6501	5.42198	93.1499	7.65456	101.345	13.3955	110.226	4.46516	113.626	4.46516	83.0569	13.3955	104.876	7.01668
51.5051	1.91364	99.3379	7.65456	101.231	11.4818	99.7087	6.69774	93.2933	8.93032	101.443	13.3955	110.292	4.46516	113.663	5.74092	83.1466	13.3955	104.977	7.9735
51.6732	2.55152	99.4739	7.9735	101.324	9.88714	99.8235	7.01668	93.3795	9.88714	101.573	13.3955	110.365	4.46516	113.738	6.05986	83.2646	13.3955	105.042	7.01668
51.8029	2.55152	99.561	7.33562	101.346	9.5682	99.9122	7.01668	93.4985	8.93032	101.687	13.3955	110.452	5.42198	113.794	5.74092	83.3689	13.3955	105.128	6.3788
51.9591	4.46516	99.6459	6.3788	101.414	9.24926	100.035	6.69774	93.596	8.93032	101.784	14.0334	110.561	6.3788	113.843	5.10304	83.4572	14.0334	105.191	4.7841
52.0717	4.46516	99.8068	7.33562	101.437	9.88714	100.055	7.01668	93.6879	9.5682	101.902	14.0334	110.62	7.65456	113.91	5.10304	83.5647	14.0334	105.216	5.42198
52.1819	3.50834	99.9096	8.61138	101.535	10.525	100.269	7.01668	93.7821	9.5682	101.985	13.7144	110.716	7.33562	113.937	3.82728	83.6398	13.7144	105.296	5.74092
52.2489	3.50834	100.017	8.29244	101.579	11.1629	100.316	7.01668	93.8248	11.4818	102.085	14.0334	110.816	8.29244	113.992	4.14622	83.7311	14.0334	105.32	5.74092
52.356	2.55152	100.086	8.29244	101.66	10.525	100.442	7.01668	93.8568	9.5682	102.123	13.0765	110.93	8.29244	114.013	4.46516	83.7658	13.0765	105.339	5.74092
52.4346	3.1894	100.133	9.24926	101.731	10.525	100.561	6.3788	93.8807	9.5682	102.19	12.7576	111.028	8.29244	114.053	3.82728	83.8271	12.7576	105.368	6.05986
52.4836	3.1894	100.226	9.5682	101.821	10.844	100.662	7.33562	93.8956	10.525	102.272	12.7576	111.145	8.29244	114.12	4.14622	83.9012	12.7576	105.399	5.10304
52.5427	5.10304	100.318	8.61138	101.885	8.93032	100.782	6.69774	93.9777	9.88714	102.382	13.3955	111.264	7.9735	114.172	4.14622	84.0018	13.3955	105.413	5.42198
52.5681	4.7841	100.371	8.29244	101.914	8.29244	100.913	7.33562	94.0053	9.5682	102.468	12.1197	111.408	7.9735	114.238	5.10304	84.0798	12.1197	105.459	5.10304
52.6078	5.42198	100.45	9.24926	101.972	9.5682	101.018	6.3788	94.1038	8.61138	102.553	12.7576	111.527	7.33562	114.309	4.46516	84.1573	12.7576	105.502	5.74092
52.6205	5.42198	100.519	8.93032	102.035	8.93032	101.116	7.01668	94.1395	7.9735	102.631	11.8008	111.67	6.69774	114.382	4.14622	84.2281	11.8008	105.54	6.69774
52.652	4.46516	100.619	8.61138	102.065	9.5682	101.187	8.61138	94.2039	7.33562	102.726	12.7576	111.788	5.42198	114.487	3.82728	84.3146	12.7576	105.631	4.7841
52.6752	3.50834	100.734	8.29244	102.148	9.5682	101.238	7.9735	94.2608	8.29244	102.85	13.3955	111.937	4.7841	114.573	2.87046	84.428	13.3955	105.687	5.42198
52.645	4.14622	100.826	9.88714	102.18	9.5682	101.289	7.9735	94.3222	8.29244	102.951	13.0765	112.028	4.7841	114.689	2.55152	84.5201	13.0765	105.792	6.69774
52.6704	3.50834	100.977	10.844	102.241	9.24926	101.388	7.65456	94.3654	8.93032	103.073	13.3955	112.167	5.10304	114.805	2.55152	84.6313	13.3955	105.858	6.3788
52.6862	4.46516	101.059	9.24926	102.318	8.61138	101.442	7.65456	94.3627	9.5682	103.104	12.7576	112.261	4.14622	114.907	3.82728	84.6591	12.7576	105.95	7.01668
52.6429	3.82728	101.144	9.24926	102.42	8.61138	101.548	8.61138	94.4489	10.525	103.191	11.8008	112.368	6.05986	115.028	3.50834	84.7391	11.8008	106.043	6.69774
52.6432	3.1894	101.225	8.93032	102.491	8.61138	101.61	8.61138	94.4957	10.844	103.274	13.0765	112.435	6.05986	115.151	4.46516	84.8142	13.0765	106.154	6.69774
52.6696	2.87046	101.205	9.24926	102.612	9.88714	101.687	7.33562	94.5795	10.525	103.318	12.4387	112.486	7.01668	115.281	5.10304	84.8545	12.4387	106.262	6.05986
52.7081	1.91364	101.329	7.9735	102.67	10.525	101.752	7.33562	94.6433	11.1629	103.428	11.1629	112.533	7.65456	115.407	4.7841	84.955	11.1629	106.372	5.74092
52.756	2.87046	101.372	7.9735	102.826	9.88714	101.87	7.01668	94.7159	10.844	103.455	12.4387	112.536	7.65456	115.533	3.82728	84.9793	12.4387	106.473	6.05986
52.7823	2.87046	101.459	7.01668	102.938	9.88714	101.947	7.33562	94.8074	10.844	103.563	12.4387	112.563	7.9735	115.692	3.82728	85.0779	12.4387	106.567	5.74092
52.8994	3.50834	101.529	7.65456	103.02	10.525	102.001	6.05986	94.9144	10.844	103.659	11.4818	112.573	7.33562	115.822	2.87046	85.1652	11.4818	106.674	5.74092
53.0002	2.87046	101.633	8.93032	103.172	9.88714	102.067	6.05986	95.0599	10.525	103.766	11.8008	112.559	8.93032	115.947	3.1894	85.2627	11.8008	106.783	5.10304
53.1148	3.1894	101.733	8.29244	103.265	9.88714	102.114	6.3788	95.1427	9.24926	103.848	11.8008	112.632	8.29244	116.054	4.46516	85.3371	11.8008	106.881	5.42198
53.1878	3.50834	101.845	7.33562	103.42	10.2061	102.165	6.3788	95.2971	9.5682	103.967	11.4818	112.66	8.29244	116.191	4.14622	85.4455	11.4818	106.934	5.42198
53.3304	4.14622	101.941	7.65456	103.548	8.93032	102.238	7.65456	95.4063	9.5682	104.072	10.525	112.756	7.33562	116.267	4.7841	85.5412	10.525	107.014	4.7841
53.4302	4.46516	102.029	8.61138	103.658	8.93032	102.252	7.01668	95.5198	8.93032	104.107	11.8008	112.816	8.29244	116.322	3.50834	85.5736	11.8008	107.082	5.74092
53.5988	4.14622	102.129	8.61138	103.823	9.24926	102.35	7.01668	95.6508	8.93032	104.169	9.5682	112.823	8.29244	116.41	3.82728	85.6292	9.5682	107.103	6.3788
53.7248	4.46516	102.206	8.61138	103.959	9.88714	102.431	6.69774	95.7925	10.844	104.232	10.2061	112.835	7.33562	116.435	2.87046	85.6873	10.2061	107.153	7.01668
53.8608	5.10304	102.233	9.24926	104.078	11.1629	102.503	7.65456	95.8959	10.844	104.268	9.88714	112.888	6.3788	116.458	3.1894	85.72	9.88714	107.248	8.29244
54.0475	5.42198	102.317	8.93032	104.183	11.1629	102.605	7.65456	96.0252	10.844	104.278	10.2061	112.892	6.05986	116.5	4.46516	85.729	10.2061	107.328	8.29244
54.213	6.05986	102.385	9.24926	104.301	10.844	102.657	7.33562	96.1871	10.525	104.332	9.5682	112.939	6.69774	116.493	5.10304	85.7782	9.5682	107.403	7.33562
54.3244	5.74092	102.465	8.93032	104.344	11.8008	102.749	7.01668	96.3649	10.2061	104.376	9.88714	112.987	6.05986	116.564	4.46516	85.8183	9.88714	107.495	7.65456
54.5144	6.05986	102.51	8.61138	104.402	10.2061	102.782	7.9735	96.48	10.844	104.416	10.2061	113.04	5.42198	116.557	3.50834	85.8545	10.2061	107.573	6.3788
54.698	6.69774	102.626	9.24926	104.465	11.4818	102.881	7.33562	96.584	11.1629	104.494	9.88714	113.102	6.05986	116.617	4.46516	85.9257	9.88714	107.626	6.3788
54.845	5.10304	102.753	9.24926	104.49	10.525	102.888	6.69774	96.7163	10.525	104.568	9.88714	113.186	4.46516	116.628	4.14622	85.9936	9.88714	107.734	6.05986
55.0415	5.42198	102.844	10.844	104.533	10.525	102.957	6.3788	96.7912	9.5682	104.612	10.844	113.302	3.82728	116.657	5.10304	86.0337	10.844	107.806	7.33562
55.2153	5.74092	102.95	10.2061	104.596	11.8008	103.038	7.65456	96.8733	11.4818	104.665	9.5682	113.374	3.1894	116.678	4.46516	86.0815	9.5682	107.811	7.01668
55.3258	4.14622	103.038	10.844	104.593	11.4818	103.054	7.65456	96.9396	10.525	104.724	10.844	113.495	4.14622	116.685	3.82728	86.1357	10.844	107.896	6.69774
55.4247	4.14622	103.137	11.8008	104.649	11.1629	103.123	8.29244	96.9401	9.88714	104.788	11.4818	113.592	3.82728	116.718	3.82728	86.1934	11.4818	107.957	6.3788
55.5347	4.7841	103.2	12.4387	104.703	11.1629	103.204	8.61138	97.0079	10.525	104.792	12.7576	113.684	5.74092	116.758	3.50834	86.1977	12.7576	108.031	6.3788
55.6252	4.46516	103.24	12.4387	104.786	9.88714	103.296	8.93032	97.0033	10.844	104.882	12.4387	113.808	5.74092	116.77	5.10304	86.2791	12.4387	108.075	7.33562
55.7146	4.14622	103.309	12.4387	104.86	9.5682	103.407	8.29244	96.9808	10.2061	104.953	12.4387	113.923	6.3788	116.825	4.14622	86.3441	12.4387	108.166	6.05986
55.7689	4.14622	103.34	12.1197	104.873	9.24926	103.431	7.33562	97.0119	10.844	104.96	12.7576	114.066	6.3788	116.898	4.46516	86.35	12.7576	108.271	5.74092
55.8255	4.46516	103.417	11.8008	104.926	8.93032	103.587	7.9735	96.9812	10.525	105.088	14.0334	114.191	5.74092	116.934	3.82728	86.4666	14.0334	108.345	6.05986
55.8523	3.82728	103.495	11.1629	104.972	9.5682	103.666	7.9735	96.9799	10.844	105.171	13.0765	114.286	5.74092	117.036	2.55152	86.5427	13.0765	108.437	4.7841
55.9181	3.50834	103.576	10.844	105.004	10.525	103.773	7.01668	96.951	11.4818	105.247	13.0765	114.425	6.05986	117.101	2.87046	86.6117	13.0765	108.538	5.74092
55.9183	3.1894	103.679	10.525	105.06	10.525	103.908	7.01668	96.897	10.844	105.435	14.9902	114.53	6.05986	117.21	3.1894	86.7829	14.9902	108.634	6.05986
55.9305	3.82728	103.773	10.2061	105.094	9.88714	103.996	6.69774	96.878	9.5682	105.494	13.3955	114.679	5.10304	117.293	4.14622	86.8364	13.3955	108.692	6.05986
55.9255	2.55152	103.862	11.1629	105.14	8.93032	104.125	7.01668	96.8604	10.525	105.608	13.7144	114.771	6.3788	117.388	4.7841	86.9409	13.7144	108.817	5.74092
55.9764	3.82728	103.949	10.525	105.23	10.525	104.244	7.33562	96.7822	10.2061	105.723	13.7144	114.907	6.69774	117.523	4.46516	87.0453	13.7144	108.906	7.33562
55.9651	3.50834	104.069	11.1629	105.307	10.2061	104.36	7.65456	96.7869	9.88714	105.907	11.4818	114.985	6.05986	117.607	4.46516	87.2129	11.4818	108.992	7.33562
55.9854	3.50834	104.111	11.4818	105.395	11.8008	104.483	7.9735	96.744	9.5682	106.031	12.1197	115.063	6.3788	117.733	5.74092	87.3255	12.1197	109.08	6.69774
55.9541	3.1894	104.152	11.4818	105.477	10.844	104.634	7.33562	96.8132	9.24926	106.169	13.3955	115.081	6.05986	117.883	5.10304	87.4513	13.3955	109.164	4.7841
56.011	4.14622	104.242	10.844	105.532	10.2061	104.751	7.33562	96.8484	9.5682	106.306	13.0765	115.087	5.10304	117.995	6.05986	87.5761	13.0765	109.273	6.3788
56.0642	4.46516	104.286	10.844	105.652	9.88714	104.859	6.69774	96.855	9.24926	106.442	13.3955	115.144	4.46516	118.097	5.74092	87.6999	13.3955	109.387	7.01668
56.1054	3.1894	104.361	10.2061	105.697	10.844	104.976	5.74092	96.9385	8.93032	106.612	12.7576	115.188	4.46516	118.242	5.42198	87.8549	12.7576	109.51	7.65456
56.15	2.87046	104.443	10.2061	105.73	11.1629	105.062	6.05986	97.0634	8.29244	106.807	14.0334	115.209	3.82728	118.364	4.7841	88.0332	14.0334	109.59	7.01668
56.2613	3.1894	104.574	8.61138	105.752	11.1629	105.151	6.3788	97.1002	10.2061	106.919	14.3523	115.249	5.74092	118.478	5.74092	88.1351	14.3523	109.68	5.74092
56.3712	3.1894	104.695	9.24926	105.801	10.844	105.204	5.42198	97.2227	10.2061	107.072	14.3523	115.334	5.74092	118.585	5.10304	88.2742	14.3523	109.744	5.42198
56.4331	2.55152	104.777	8.93032	105.869	11.1629	105.252	4.7841	97.3129	10.844	107.223	14.3523	115.412	4.7841	118.72	4.46516	88.4114	14.3523	109.842	6.05986
56.5496	2.87046	104.872	8.61138	105.949	11.8008	105.239	5.42198	97.4707	10.525	107.349	13.7144	115.458	5.10304	118.819	4.7841	88.5265	13.7144	109.895	6.05986
56.6322	3.1894	104.969	9.24926	106.018	11.8008	105.278	4.7841	97.5512	10.2061	107.421	14.3523	115.549	5.10304	118.915	5.74092	88.592	14.3523	109.918	7.65456
56.6737	3.1894	105.053	9.5682	106.137	10.844	105.326	4.46516	97.6894	10.844	107.532	14.3523	115.595	5.74092	118.951	5.10304	88.6934	14.3523	109.996	7.33562
56.793	2.55152	105.114	8.93032	106.177	11.8008	105.366	5.42198	97.843	9.24926	107.558	13.7144	115.66	5.74092	118.985	4.14622	88.7169	13.7144	110.065	6.69774
56.8614	2.87046	105.152	8.61138	106.311	13.0765	105.394	6.05986	97.9728	8.93032	107.607	13.3955	115.703	6.05986	118.987	6.05986	88.7621	13.3955	110.126	5.74092
56.9469	2.23258	105.224	8.61138	106.384	13.3955	105.485	6.69774	98.129	9.24926	107.666	13.3955	115.758	5.10304	119.032	6.05986	88.8152	13.3955	110.149	5.74092
57.0319	3.1894	105.228	9.24926	106.521	13.7144	105.568	6.69774	98.2866	9.24926	107.681	13.3955	115.799	5.74092	119.075	5.74092	88.8291	13.3955	110.25	4.46516
57.128	2.55152	105.257	9.88714	106.631	13.3955	105.586	6.3788	98.4259	8.29244	107.682	13.0765	115.897	4.7841	119.122	5.42198	88.8299	13.0765	110.305	4.7841
57.2635	1.91364	105.277	10.2061	106.745	13.0765	105.669	7.01668	98.5973	7.01668	107.67	11.8008	115.987	4.14622	119.201	4.7841	88.8187	11.8008	110.382	4.7841
57.3713	3.1894	105.359	9.5682	106.876	12.1197	105.735	6.3788	98.7911	8.93032	107.651	13.3955	116.045	5.10304	119.256	4.46516	88.8022	13.3955	110.482	6.05986
57.5361	3.82728	105.44	8.93032	107.001	13.0765	105.852	7.01668	98.9364	9.24926	107.647	13.0765	116.112	4.7841	119.29	3.82728	88.7982	13.0765	110.532	4.7841
57.6551	2.87046	105.49	10.2061	107.089	11.8008	105.913	6.69774	99.0687	10.2061	107.594	14.6712	116.225	5.74092	119.367	3.50834	88.75	14.6712	110.578	4.14622
57.7537	2.87046	105.535	9.88714	107.246	12.1197	106.015	7.33562	99.2519	9.88714	107.551	13.0765	116.294	6.05986	119.485	3.50834	88.7108	13.0765	110.627	5.42198
57.8611	3.82728	105.64	9.88714	107.365	11.8008	106.135	8.61138	99.418	9.5682	107.497	12.7576	116.342	6.69774	119.547	4.46516	88.6612	12.7576	110.661	4.7841
57.9884	3.50834	105.698	10.525	107.5	11.1629	106.236	8.93032	99.5753	9.5682	107.419	12.1197	116.395	6.05986	119.625	3.82728	88.5901	12.1197	110.717	5.74092
58.0173	2.23258	105.731	10.844	107.616	11.8008	106.336	8.61138	99.725	8.29244	107.436	12.1197	116.453	6.05986	119.702	4.14622	88.6059	12.1197	110.752	4.7841
58.1248	3.50834	105.811	10.525	107.778	11.8008	106.434	8.29244	99.8766	8.93032	107.429	13.0765	116.486	4.7841	119.784	5.42198	88.5991	13.0765	110.838	4.7841
58.1583	2.87046	105.821	11.8008	107.894	11.8008	106.539	7.9735	100.066	9.24926	107.407	12.7576	116.558	4.46516	119.888	5.74092	88.5794	12.7576	110.897	5.10304
58.285	3.1894	105.886	11.4818	107.991	11.1629	106.656	6.69774	100.189	8.61138	107.419	13.7144	116.608	6.05986	120.001	5.10304	88.5907	13.7144	110.971	4.7841
58.2887	4.14622	105.942	11.1629	108.068	10.2061	106.757	6.3788	100.359	9.5682	107.463	13.3955	116.697	7.65456	120.073	4.7841	88.6309	13.3955	111.06	3.50834
58.3774	3.1894	106.053	11.4818	108.067	9.24926	106.841	6.05986	100.49	9.88714	107.515	14.0334	116.734	7.01668	120.168	4.7841	88.6777	14.0334	111.12	3.50834
58.4703	4.46516	106.131	11.4818	108.14	9.24926	106.887	7.9735	100.621	9.88714	107.561	13.0765	116.83	6.3788	120.292	4.46516	88.7197	13.0765	111.217	3.50834
58.5691	3.50834	106.211	11.4818	108.17	9.88714	106.967	7.33562	100.741	8.61138	107.647	13.7144	116.898	6.3788	120.394	3.82728	88.7978	13.7144	111.302	4.14622
58.6575	4.14622	106.336	10.525	108.218	9.24926	107.03	6.3788	100.806	9.24926	107.723	14.0334	117.006	6.3788	120.466	4.14622	88.8676	14.0334	111.383	5.10304
58.7511	4.7841	106.472	11.4818	108.32	9.88714	107.051	7.01668	100.837	9.88714	107.827	12.7576	117.107	5.74092	120.57	4.14622	88.9621	12.7576	111.496	4.46516
58.8651	4.46516	106.579	11.1629	108.375	10.844	107.128	7.33562	100.9	10.2061	107.984	13.0765	117.219	5.74092	120.617	5.10304	89.1048	13.0765	111.588	5.74092
58.9259	3.1894	106.735	11.1629	108.444	12.4387	107.222	7.9735	100.915	10.2061	108.053	13.0765	117.321	5.42198	120.66	4.46516	89.1678	13.0765	111.706	4.7841
58.9967	3.1894	106.823	11.8008	108.524	11.8008	107.282	7.33562	100.93	11.1629	108.226	13.0765	117.436	5.10304	120.743	5.42198	89.3254	13.0765	111.806	6.3788
59.0633	3.82728	106.991	9.88714	108.624	13.3955	107.362	7.01668	100.945	11.1629	108.36	14.6712	117.549	5.10304	120.788	4.46516	89.4475	14.6712	111.891	5.74092
59.1014	3.1894	107.152	10.844	108.651	12.7576	107.449	7.01668	100.903	10.525	108.511	14.3523	117.642	4.46516	120.848	4.7841	89.5853	14.3523	112.023	5.74092
59.2021	4.14622	107.303	10.2061	108.722	12.7576	107.531	6.69774	100.908	10.2061	108.684	15.3091	117.796	5.74092	120.931	3.50834	89.7427	15.3091	112.165	7.9735
59.2987	4.46516	107.434	8.93032	108.758	13.0765	107.587	7.01668	100.899	12.1197	108.801	15.947	117.887	6.05986	120.991	4.14622	89.8498	15.947	112.262	8.29244
59.4248	4.7841	107.633	8.29244	108.802	13.0765	107.701	7.9735	100.862	11.8008	109.002	14.9902	118.017	5.74092	121.092	3.50834	90.0322	14.9902	112.415	8.61138
59.5285	5.42198	107.769	9.5682	108.873	13.3955	107.736	7.33562	100.819	11.8008	109.205	15.6281	118.15	5.74092	121.162	3.82728	90.2175	15.6281	112.434	9.24926
59.6273	6.05986	107.915	10.2061	108.908	14.0334	107.755	7.01668	100.791	12.1197	109.358	15.6281	118.309	5.74092	121.274	3.82728	90.3566	15.6281	112.511	7.65456
59.7679	5.74092	108.081	10.844	108.957	13.0765	107.801	7.65456	100.774	12.1197	109.53	15.947	118.415	6.05986	121.349	4.46516	90.5133	15.947	112.592	9.24926
59.8905	5.42198	108.255	10.844	109.039	12.7576	107.849	7.01668	100.767	11.1629	109.696	15.6281	118.52	5.42198	121.413	5.74092	90.6646	15.6281	112.676	8.29244
59.9658	4.46516	108.335	10.525	109.123	11.1629	107.914	7.65456	100.793	12.7576	109.889	15.6281	118.632	6.05986	121.463	4.46516	90.8405	15.6281	112.693	9.5682
60.0021	6.05986	108.481	9.88714	109.178	11.1629	107.974	7.65456	100.834	11.4818	110.009	15.947	118.702	5.74092	121.512	4.46516	90.9502	15.947	112.755	7.9735
60.145	4.14622	108.54	10.844	109.201	10.525	108.066	7.33562	100.899	11.1629	110.13	15.3091	118.784	5.74092	121.584	5.74092	91.0604	15.3091	112.811	8.61138
60.1872	5.10304	108.616	9.88714	109.344	10.844	108.107	7.65456	100.956	10.2061	110.239	16.5849	118.828	5.10304	121.582	5.10304	91.1594	16.5849	112.846	7.9735
60.2537	5.10304	108.669	9.88714	109.474	12.1197	108.19	7.01668	101.007	8.29244	110.334	16.5849	118.869	5.10304	121.676	4.46516	91.2457	16.5849	112.906	7.65456
60.3505	5.42198	108.698	10.525	109.543	11.8008	108.308	7.65456	101.132	10.844	110.459	15.6281	118.885	5.42198	121.758	5.74092	91.3598	15.6281	112.96	7.33562
60.4377	5.10304	108.736	8.93032	109.688	10.2061	108.367	7.33562	101.224	10.2061	110.558	15.3091	118.924	4.7841	121.813	5.74092	91.4501	15.3091	113.054	6.3788
60.5529	5.74092	108.734	9.24926	109.817	10.525	108.451	7.9735	101.336	10.2061	110.593	14.6712	118.961	3.50834	121.893	5.74092	91.4822	14.6712	113.135	5.42198
60.6309	6.05986	108.704	9.88714	109.867	11.8008	108.597	7.33562	101.445	11.8008	110.71	14.0334	118.971	3.82728	121.978	6.69774	91.5882	14.0334	113.188	4.14622
60.7085	5.74092	108.72	9.5682	109.998	10.844	108.691	7.65456	101.567	10.844	110.802	14.0334	119.015	4.46516	122.077	7.01668	91.6727	14.0334	113.264	3.50834
60.8198	6.05986	108.676	10.2061	110.118	10.844	108.804	6.69774	101.74	10.525	110.902	13.3955	119.09	4.46516	122.196	7.9735	91.763	13.3955	113.314	4.46516
60.8529	4.46516	108.625	9.88714	110.288	10.525	108.899	6.3788	101.851	11.1629	110.924	14.3523	119.137	3.82728	122.283	7.65456	91.7838	14.3523	113.352	4.46516
60.9313	4.46516	108.608	10.2061	110.361	11.4818	109.011	6.3788	102.029	10.525	110.936	14.3523	119.232	5.10304	122.408	6.3788	91.7945	14.3523	113.42	5.42198
60.9626	2.55152	108.553	10.844	110.517	11.8008	109.095	7.9735	102.14	10.2061	110.975	13.7144	119.325	5.42198	122.515	6.69774	91.8303	13.7144	113.444	4.7841
61.0243	3.50834	108.509	11.1629	110.644	12.1197	109.241	7.33562	102.31	10.844	111.003	15.6281	119.4	6.69774	122.612	6.69774	91.8551	15.6281	113.472	5.74092
61.0655	3.1894	108.447	11.4818	110.75	11.8008	109.348	8.61138	102.422	9.88714	111.049	15.3091	119.513	5.74092	122.753	5.10304	91.897	15.3091	113.552	5.42198
61.0975	3.1894	108.428	11.8008	110.878	12.4387	109.473	9.24926	102.588	10.525	111.085	15.947	119.611	6.69774	122.869	5.42198	91.93	15.947	113.596	5.42198
61.145	3.50834	108.425	11.8008	110.984	12.4387	109.602	9.88714	102.717	12.1197	111.108	15.947	119.738	5.74092	122.997	6.69774	91.9509	15.947	113.674	5.74092
61.1635	3.82728	108.447	12.4387	111.031	12.4387	109.694	8.93032	102.893	12.1197	111.198	15.6281	119.832	5.42198	123.095	7.01668	92.033	15.6281	113.743	6.05986
61.2503	4.46516	108.444	11.8008	111.086	13.0765	109.774	9.88714	103.019	11.8008	111.26	16.2659	119.964	5.74092	123.238	7.33562	92.0893	16.2659	113.839	6.3788
61.3282	5.42198	108.525	11.8008	111.125	13.0765	109.846	9.88714	103.139	12.1197	111.374	14.6712	120.061	4.7841	123.356	7.01668	92.1932	14.6712	113.901	6.05986
61.4199	5.10304	108.607	10.2061	111.209	12.4387	109.904	10.2061	103.274	11.8008	111.461	15.3091	120.18	4.7841	123.462	7.65456	92.2728	15.3091	113.978	6.05986
61.5186	6.05986	108.647	10.2061	111.216	12.7576	109.952	8.93032	103.344	11.1629	111.527	14.3523	120.297	3.82728	123.569	5.74092	92.3324	14.3523	114.087	5.10304
61.6091	5.42198	108.753	10.2061	111.279	13.0765	110.02	7.01668	103.436	10.844	111.604	14.3523	120.404	4.46516	123.661	7.01668	92.4029	14.3523	114.183	5.74092
61.6737	5.42198	108.835	11.1629	111.346	13.0765	110.068	7.01668	103.537	10.525	111.665	13.7144	120.477	3.50834	123.727	7.01668	92.459	13.7144	114.252	5.74092
61.7485	5.42198	108.971	10.844	111.394	12.4387	110.144	7.01668	103.533	13.3955	111.698	13.3955	120.598	4.14622	123.755	6.3788	92.4887	13.3955	114.386	5.74092
61.7843	5.10304	109.103	10.525	111.472	12.4387	110.245	7.9735	103.585	12.1197	111.746	14.0334	120.642	4.7841	123.806	7.01668	92.5324	14.0334	114.477	5.42198
61.8684	4.46516	109.203	11.1629	111.594	12.1197	110.308	7.33562	103.592	12.1197	111.836	14.3523	120.657	5.10304	123.838	7.01668	92.6142	14.3523	114.553	4.46516
61.9709	3.1894	109.315	10.525	111.666	12.4387	110.376	7.9735	103.669	10.844	111.897	14.0334	120.71	4.7841	123.857	7.01668	92.6695	14.0334	114.652	5.10304
62.0707	4.14622	109.504	10.2061	111.735	13.0765	110.485	7.65456	103.7	12.4387	111.944	14.3523	120.735	4.14622	123.877	7.01668	92.713	14.3523	114.8	6.05986
62.1255	5.10304	109.639	10.844	111.811	13.0765	110.568	8.29244	103.757	12.1197	112.029	14.0334	120.751	3.82728	123.922	5.74092	92.7906	14.0334	114.9	5.74092
62.239	5.10304	109.803	10.525	111.952	12.7576	110.634	9.24926	103.826	12.4387	112.145	14.0334	120.783	3.50834	123.912	5.74092	92.8956	14.0334	114.986	6.3788
62.3649	6.3788	110.016	10.844	111.979	13.3955	110.654	8.29244	103.903	12.7576	112.237	14.0334	120.828	3.50834	124	6.05986	92.9793	14.0334	115.106	5.74092
62.4759	6.05986	110.227	11.1629	112.097	14.3523	110.71	7.65456	103.959	12.4387	112.305	15.3091	120.88	3.1894	124.038	6.69774	93.0419	15.3091	115.188	6.05986
62.5995	5.74092	110.353	10.844	112.164	13.3955	110.751	7.65456	103.991	12.4387	112.446	15.947	120.932	3.1894	124.091	5.74092	93.1696	15.947	115.25	5.10304
62.6963	5.42198	110.501	11.8008	112.25	13.0765	110.804	7.33562	104.014	11.8008	112.552	16.2659	120.993	3.82728	124.19	5.74092	93.2665	16.2659	115.323	5.42198
62.8117	6.3788	110.714	11.1629	112.36	14.0334	110.868	7.33562	104.016	11.8008	112.717	16.9038	121.05	4.14622	124.296	5.74092	93.4173	16.9038	115.362	5.42198
62.8706	7.01668	110.863	11.8008	112.454	12.1197	110.946	6.69774	104.065	11.4818	112.811	16.2659	121.084	3.1894	124.366	3.82728	93.5026	16.2659	115.436	5.42198
62.9721	6.69774	111.009	11.1629	112.568	13.0765	110.977	8.29244	104.11	11.4818	112.969	16.5849	121.1	3.1894	124.455	6.05986	93.6467	16.5849	115.424	5.74092
63.0473	5.74092	111.136	11.1629	112.657	14.0334	111.049	7.65456	104.154	11.1629	113.077	17.2228	121.116	2.23258	124.534	6.3788	93.7451	17.2228	115.533	6.3788
63.1779	3.50834	111.273	11.8008	112.785	14.3523	111.108	7.9735	104.231	11.4818	113.237	16.2659	121.171	4.46516	124.623	4.46516	93.891	16.2659	115.622	5.42198
63.2734	4.14622	111.388	11.8008	112.831	14.3523	111.184	8.93032	104.305	11.1629	113.378	15.3091	121.216	5.10304	124.751	6.69774	94.0195	15.3091	115.691	6.05986
63.3947	4.14622	111.542	11.8008	112.92	13.3955	111.288	9.5682	104.381	11.4818	113.53	14.3523	121.304	4.7841	124.88	6.69774	94.1575	14.3523	115.784	7.01668
63.4709	5.42198	111.663	12.7576	112.929	14.3523	111.431	7.9735	104.481	12.4387	113.702	14.6712	121.327	4.7841	124.958	6.69774	94.3145	14.6712	115.854	5.42198
63.6058	6.05986	111.809	12.7576	112.962	13.7144	111.469	8.61138	104.563	12.1197	113.824	14.0334	121.41	3.82728	125.087	6.3788	94.4254	14.0334	115.934	6.3788
63.6884	5.42198	111.883	12.7576	113.032	14.6712	111.601	8.93032	104.688	11.1629	113.966	13.7144	121.464	5.10304	125.196	7.01668	94.555	13.7144	116.022	6.3788
63.8302	5.74092	111.971	12.7576	113.129	14.6712	111.68	9.5682	104.803	12.1197	114.093	13.7144	121.527	4.7841	125.295	6.3788	94.67	13.7144	116.124	7.33562
63.919	5.42198	112.055	12.7576	113.159	14.6712	111.806	9.5682	104.88	11.1629	114.176	14.0334	121.655	5.42198	125.369	5.74092	94.7462	14.0334	116.171	7.65456
64.0054	4.7841	112.116	11.8008	113.249	14.0334	111.926	8.29244	105.018	11.4818	114.265	13.3955	121.761	4.7841	125.407	5.10304	94.827	13.3955	116.235	5.74092
64.0672	5.42198	112.139	13.3955	113.303	12.4387	112.037	8.29244	105.15	12.1197	114.354	13.7144	121.83	5.42198	125.447	6.3788	94.9086	13.7144	116.305	5.74092
64.1053	4.46516	112.184	13.7144	113.416	12.1197	112.142	8.29244	105.299	12.4387	114.402	13.7144	121.935	4.14622	125.478	5.74092	94.9521	13.7144	116.38	6.05986
64.1296	3.1894	112.183	13.3955	113.468	13.0765	112.269	7.9735	105.423	12.1197	114.455	14.0334	122.068	3.82728	125.494	7.01668	94.9998	14.0334	116.464	6.3788
64.2185	3.1894	112.206	13.0765	113.584	12.4387	112.363	7.65456	105.521	12.4387	114.485	13.0765	122.177	4.7841	125.494	4.46516	95.0272	13.0765	116.563	7.01668
64.2516	3.1894	112.177	11.8008	113.68	13.3955	112.509	7.65456	105.68	12.4387	114.516	13.7144	122.293	4.46516	125.534	4.46516	95.0561	13.7144	116.63	6.3788
64.3104	2.23258	112.158	12.1197	113.807	13.3955	112.574	8.93032	105.813	12.7576	114.56	14.6712	122.391	5.10304	125.55	5.74092	95.0956	14.6712	116.691	5.74092
64.3747	3.1894	112.145	12.7576	113.874	13.3955	112.651	7.33562	105.902	12.7576	114.58	14.9902	122.516	4.7841	125.644	6.3788	95.1144	14.9902	116.789	6.05986
64.4489	3.50834	112.129	12.7576	114.051	12.4387	112.74	8.29244	106.066	13.0765	114.672	15.947	122.662	3.82728	125.659	6.69774	95.1982	15.947	116.881	6.69774
64.5643	4.14622	112.138	12.4387	114.157	11.8008	112.805	7.9735	106.186	11.8008	114.74	15.3091	122.757	4.46516	125.777	6.69774	95.2603	15.3091	116.957	5.42198
64.6359	3.82728	112.168	12.4387	114.29	12.7576	112.875	7.33562	106.276	12.1197	114.8	14.3523	122.897	4.46516	125.835	5.74092	95.3144	14.3523	117.028	5.10304
64.7136	3.1894	112.226	12.1197	114.382	13.3955	112.902	7.01668	106.331	11.4818	114.865	14.9902	123.001	3.82728	125.885	6.05986	95.3737	14.9902	117.041	4.46516
64.7961	4.46516	112.243	12.7576	114.491	14.3523	112.975	8.29244	106.399	10.844	114.902	16.2659	123.111	4.46516	125.981	6.05986	95.4075	16.2659	117.087	4.7841
64.8669	4.46516	112.347	11.8008	114.636	14.9902	113.035	7.65456	106.442	10.844	114.923	16.2659	123.165	6.05986	126.074	4.46516	95.4262	16.2659	117.138	5.74092
64.9138	4.7841	112.426	11.4818	114.775	13.7144	113.127	7.65456	106.558	11.8008	114.96	15.3091	123.223	6.3788	126.149	6.05986	95.4603	15.3091	117.164	5.42198
64.9832	5.74092	112.51	11.1629	114.868	13.7144	113.176	7.9735	106.627	12.7576	114.995	16.2659	123.322	6.3788	126.271	6.3788	95.4922	16.2659	117.26	6.05986
65.0701	4.7841	112.607	11.8008	115.001	13.0765	113.278	8.61138	106.693	12.1197	115.056	15.3091	123.35	7.01668	126.375	6.69774	95.5478	15.3091	117.31	6.3788
65.144	4.14622	112.68	11.4818	115.078	13.3955	113.35	7.65456	106.766	12.4387	115.105	15.947	123.402	7.01668	126.498	5.42198	95.5926	15.947	117.356	7.33562
65.2289	3.1894	112.84	11.8008	115.18	14.3523	113.452	7.65456	106.896	12.1197	115.167	15.947	123.458	7.33562	126.606	5.74092	95.6486	15.947	117.426	7.33562
65.3335	3.1894	112.947	11.4818	115.188	14.3523	113.563	7.9735	106.962	12.7576	115.232	16.2659	123.54	6.69774	126.733	6.3788	95.7079	16.2659	117.547	7.65456
65.4559	2.87046	113.093	12.7576	115.249	13.0765	113.653	7.9735	107.088	13.3955	115.332	16.5849	123.655	5.74092	126.838	5.74092	95.7988	16.5849	117.606	7.33562
65.5585	3.1894	113.218	11.8008	115.282	12.7576	113.757	7.9735	107.136	11.1629	115.427	15.6281	123.711	5.10304	126.95	6.05986	95.8856	15.6281	117.688	7.01668
65.6647	3.1894	113.358	12.1197	115.362	13.0765	113.832	8.61138	107.195	11.1629	115.51	15.947	123.78	5.10304	127.049	6.69774	95.961	15.947	117.775	7.01668
65.7546	3.1894	113.503	11.1629	115.418	13.7144	113.974	7.9735	107.276	10.844	115.636	16.2659	123.88	4.46516	127.086	7.33562	96.0758	16.2659	117.864	6.05986
65.8484	2.55152	113.633	12.7576	115.512	13.3955	114.123	10.2061	107.303	10.844	115.768	15.947	123.952	4.46516	127.219	5.42198	96.1966	15.947	117.992	7.33562
65.9437	3.50834	113.779	12.4387	115.57	13.3955	114.165	8.93032	107.361	10.525	115.894	15.6281	124.002	4.7841	127.218	5.74092	96.3115	15.6281	118.088	7.01668
66.0083	3.1894	113.932	13.7144	115.655	14.3523	114.319	8.29244	107.39	11.4818	116.028	16.2659	124.041	5.42198	127.299	5.74092	96.433	16.2659	118.157	7.33562
66.0941	4.7841	114.087	13.3955	115.731	13.3955	114.439	8.93032	107.471	11.1629	116.147	15.947	124.074	5.10304	127.402	6.3788	96.5417	15.947	118.269	7.65456
66.1869	4.46516	114.207	13.0765	115.801	14.9902	114.526	9.88714	107.518	10.2061	116.259	16.2659	124.141	4.46516	127.412	5.74092	96.6436	16.2659	118.336	6.69774
66.2689	4.46516	114.329	13.0765	115.885	14.9902	114.655	9.88714	107.614	12.1197	116.42	15.3091	124.171	4.46516	127.485	4.14622	96.7899	15.3091	118.482	6.05986
66.3607	4.46516	114.465	13.0765	115.883	15.947	114.738	10.2061	107.7	13.0765	116.543	14.9902	124.221	3.82728	127.587	4.46516	96.9025	14.9902	118.592	6.05986
66.4748	4.14622	114.611	13.0765	115.914	16.5849	114.813	9.88714	107.79	12.7576	116.682	14.3523	124.287	4.7841	127.638	4.7841	97.029	14.3523	118.669	7.01668
66.5712	4.7841	114.785	13.0765	115.967	17.2228	114.893	10.2061	107.877	14.0334	116.858	14.3523	124.34	6.3788	127.735	4.14622	97.1894	14.3523	118.782	8.29244
66.7089	4.14622	114.89	12.7576	116.012	15.947	114.938	10.525	107.967	14.3523	116.964	14.0334	124.435	5.10304	127.822	4.46516	97.2863	14.0334	118.856	7.33562
66.8109	4.46516	115.055	12.7576	116.086	15.947	115.01	9.5682	108.091	14.0334	117.096	14.6712	124.498	3.82728	127.902	4.7841	97.4057	14.6712	118.918	8.29244
66.9497	5.74092	115.185	13.3955	116.162	15.947	115.063	9.88714	108.207	13.7144	117.187	15.3091	124.617	4.46516	127.94	5.74092	97.4891	15.3091	118.962	8.29244
67.0333	5.10304	115.318	12.7576	116.197	15.6281	115.119	9.24926	108.35	13.7144	117.246	15.3091	124.706	4.14622	128.001	5.10304	97.5427	15.3091	119.01	5.74092
67.0787	4.14622	115.387	12.7576	116.257	14.6712	115.191	9.5682	108.466	12.1197	117.274	16.2659	124.829	4.7841	128.037	6.05986	97.5686	16.2659	119.067	6.69774
67.1973	3.82728	115.464	12.4387	116.385	14.6712	115.268	11.4818	108.561	13.3955	117.337	15.947	124.935	4.46516	128.085	7.33562	97.6255	15.947	119.133	7.33562
67.2015	5.42198	115.487	12.7576	116.433	14.9902	115.318	11.1629	108.683	13.3955	117.386	16.2659	125.054	4.14622	128.128	6.69774	97.67	16.2659	119.219	7.01668
67.2751	6.05986	115.575	13.0765	116.554	15.6281	115.434	10.525	108.811	13.0765	117.385	15.3091	125.111	4.14622	128.185	7.33562	97.6698	15.3091	119.264	7.65456
67.3203	4.46516	115.552	14.3523	116.648	14.3523	115.503	9.5682	108.942	13.3955	117.44	15.3091	125.256	4.7841	128.279	7.33562	97.7193	15.3091	119.35	7.65456
67.4067	5.42198	115.542	12.7576	116.742	15.6281	115.579	8.61138	109.074	13.7144	117.447	16.2659	125.364	4.46516	128.291	5.42198	97.7256	16.2659	119.396	8.29244
67.4543	6.05986	115.564	12.7576	116.842	15.3091	115.676	9.24926	109.179	12.4387	117.494	16.2659	125.472	4.7841	128.394	5.10304	97.7688	16.2659	119.502	8.93032
67.5365	4.7841	115.541	12.1197	116.977	16.2659	115.78	8.29244	109.309	13.0765	117.541	16.2659	125.631	4.46516	128.459	5.42198	97.8114	16.2659	119.57	8.61138
67.5722	5.10304	115.49	12.4387	117.091	15.6281	115.839	7.33562	109.422	14.0334	117.633	16.5849	125.744	4.7841	128.537	7.01668	97.895	16.5849	119.655	8.61138
67.6179	4.46516	115.49	11.8008	117.25	14.3523	115.951	8.61138	109.49	13.3955	117.651	17.2228	125.831	4.14622	128.646	7.01668	97.9116	17.2228	119.757	7.33562
67.6697	4.7841	115.432	11.8008	117.335	14.3523	116.063	7.33562	109.543	13.3955	117.71	16.5849	125.944	3.82728	128.737	6.69774	97.9654	16.5849	119.854	8.29244
67.6593	5.74092	115.399	12.4387	117.462	14.9902	116.148	7.9735	109.615	12.4387	117.742	17.2228	126.052	4.7841	128.854	7.01668	97.9945	17.2228	119.927	7.65456
67.7219	5.74092	115.431	12.7576	117.55	14.9902	116.252	7.9735	109.631	13.0765	117.794	17.5417	126.132	4.7841	128.958	7.65456	98.0417	17.5417	120.05	6.69774
67.7735	4.46516	115.43	13.3955	117.716	15.6281	116.384	7.9735	109.66	13.7144	117.835	16.9038	126.194	4.7841	129.059	7.33562	98.0797	16.9038	120.15	7.9735
67.7893	5.10304	115.413	13.3955	117.833	17.2228	116.46	7.33562	109.656	12.7576	117.852	16.5849	126.222	5.10304	129.175	6.69774	98.0949	16.5849	120.224	6.3788
67.8524	4.14622	115.476	12.7576	117.947	17.5417	116.555	7.9735	109.707	12.1197	117.903	16.2659	126.234	6.69774	129.277	6.69774	98.1409	16.2659	120.307	7.65456
67.8696	4.46516	115.51	13.3955	117.994	16.2659	116.683	7.33562	109.715	13.0765	117.938	16.2659	126.25	6.3788	129.389	5.74092	98.1734	16.2659	120.44	7.33562
67.9541	4.7841	115.547	13.0765	118.088	16.5849	116.761	7.9735	109.763	13.3955	118.024	16.2659	126.294	5.10304	129.498	6.69774	98.2517	16.2659	120.536	7.33562
68.0395	5.42198	115.658	12.7576	118.128	16.9038	116.846	7.9735	109.789	12.4387	118.098	16.2659	126.288	4.7841	129.611	7.01668	98.3191	16.2659	120.657	8.29244
68.1483	6.05986	115.727	12.7576	118.172	14.9902	116.904	7.9735	109.859	12.1197	118.169	16.2659	126.335	6.3788	129.724	7.33562	98.384	16.2659	120.755	7.01668
68.2115	5.42198	115.862	12.7576	118.161	15.3091	116.954	8.93032	109.884	13.0765	118.265	15.947	126.364	6.3788	129.849	7.33562	98.4713	15.947	120.817	6.69774
68.3232	5.74092	116.003	13.3955	118.187	15.6281	117.006	9.24926	109.938	12.1197	118.37	16.2659	126.454	6.3788	129.93	6.69774	98.5666	16.2659	120.876	6.05986
68.4765	5.10304	116.086	13.3955	118.226	15.947	117.039	9.24926	109.941	11.1629	118.51	16.2659	126.476	7.33562	130.002	7.01668	98.694	16.2659	120.928	6.3788
68.5624	5.10304	116.207	13.3955	118.268	15.3091	117.114	9.5682	109.974	12.1197	118.615	15.947	126.572	7.01668	130.088	6.3788	98.7896	15.947	120.98	6.69774
68.6729	6.05986	116.4	14.0334	118.304	16.2659	117.19	9.24926	109.96	12.4387	118.742	17.2228	126.646	5.42198	130.12	7.65456	98.9055	17.2228	121.046	6.3788
68.7359	6.05986	116.498	14.9902	118.379	16.2659	117.239	9.88714	110.041	13.0765	118.835	16.2659	126.772	5.74092	130.175	7.65456	98.9906	16.2659	121.064	7.65456
68.8868	6.69774	116.646	12.7576	118.414	15.947	117.356	9.24926	110.053	12.7576	118.964	16.9038	126.833	6.69774	130.234	8.61138	99.1083	16.9038	121.093	8.29244
68.9907	5.74092	116.789	14.0334	118.479	16.5849	117.393	8.29244	110.133	12.1197	119.104	16.5849	126.926	7.01668	130.3	6.69774	99.2352	16.5849	121.212	7.01668
69.1191	5.42198	116.925	13.7144	118.536	16.5849	117.513	8.93032	110.166	12.4387	119.24	18.4985	127.037	7.33562	130.312	7.33562	99.3596	18.4985	121.299	8.61138
69.2617	6.05986	117.08	14.0334	118.649	15.6281	117.524	8.29244	110.276	11.4818	119.382	17.8606	127.136	7.01668	130.413	7.01668	99.4889	17.8606	121.363	7.01668
69.3446	6.3788	117.287	14.3523	118.682	15.947	117.6	7.01668	110.355	13.3955	119.493	17.8606	127.235	7.33562	130.506	6.69774	99.5902	17.8606	121.423	7.33562
69.4999	4.7841	117.406	14.3523	118.757	15.947	117.658	7.01668	110.45	12.7576	119.666	17.8606	127.326	7.65456	130.591	7.01668	99.7476	17.8606	121.508	7.01668
69.6624	4.46516	117.535	14.3523	118.874	16.2659	117.695	6.05986	110.539	13.3955	119.776	17.5417	127.43	7.33562	130.664	6.69774	99.8475	17.5417	121.576	7.65456
69.7603	4.7841	117.718	14.0334	118.962	16.9038	117.722	7.33562	110.642	14.0334	119.879	17.8606	127.571	6.3788	130.752	8.61138	99.9412	17.8606	121.692	6.05986
69.8785	3.82728	117.835	14.0334	119.035	16.2659	117.743	8.61138	110.755	13.7144	119.996	16.9038	127.656	5.10304	130.788	8.29244	100.048	16.9038	121.739	4.7841
70.0099	4.7841	117.925	13.7144	119.139	16.5849	117.812	7.65456	110.865	13.0765	120.067	17.2228	127.732	5.74092	130.905	8.61138	100.113	17.2228	121.862	5.74092
70.1081	4.7841	118.046	13.7144	119.205	17.5417	117.863	7.33562	110.964	12.7576	120.151	16.9038	127.819	6.69774	130.977	8.61138	100.19	16.9038	121.975	6.69774
70.1642	6.05986	118.142	14.0334	119.341	16.5849	117.917	7.9735	111.104	13.3955	120.191	16.9038	127.862	7.01668	131.071	8.29244	100.226	16.9038	122.044	6.3788
70.2424	5.10304	118.187	14.3523	119.46	16.2659	118.016	7.65456	111.224	13.3955	120.232	17.8606	127.914	6.3788	131.102	7.9735	100.263	17.8606	122.139	6.3788
70.2873	5.74092	118.262	14.6712	119.527	14.3523	118.08	8.61138	111.357	14.0334	120.227	18.8175	127.977	6.69774	131.234	7.01668	100.258	18.8175	122.249	6.05986
70.3272	4.14622	118.24	14.3523	119.614	15.3091	118.125	9.24926	111.48	14.0334	120.247	19.1364	127.984	6.3788	131.284	5.74092	100.276	19.1364	122.365	5.42198
70.3587	4.46516	118.258	13.0765	119.678	16.9038	118.228	8.29244	111.603	15.3091	120.24	17.2228	128.075	5.74092	131.406	5.74092	100.27	17.2228	122.453	6.3788
70.4151	3.50834	118.256	13.0765	119.732	16.2659	118.31	8.29244	111.736	14.9902	120.282	17.8606	128.133	5.74092	131.472	5.42198	100.309	17.8606	122.576	7.33562
70.4663	2.23258	118.288	13.7144	119.754	15.3091	118.402	9.24926	111.854	14.0334	120.29	17.8606	128.195	5.10304	131.593	5.74092	100.316	17.8606	122.635	7.01668
70.5303	3.1894	118.319	13.3955	119.845	16.9038	118.484	8.93032	111.946	13.7144	120.312	17.8606	128.296	4.7841	131.66	5.74092	100.336	17.8606	122.722	5.74092
70.5766	1.91364	118.359	11.4818	119.898	17.2228	118.62	9.24926	112.044	14.0334	120.339	17.5417	128.375	4.7841	131.746	4.7841	100.36	17.5417	122.776	5.10304
70.6433	2.87046	118.375	14.0334	119.939	16.9038	118.684	9.24926	112.1	14.3523	120.335	17.2228	128.427	4.46516	131.797	5.42198	100.357	17.2228	122.802	4.7841
70.6969	3.50834	118.394	14.0334	120.029	16.5849	118.809	10.2061	112.165	13.3955	120.376	17.5417	128.534	5.42198	131.86	4.46516	100.394	17.5417	122.871	5.74092
70.7649	3.1894	118.399	13.3955	120.099	15.6281	118.944	9.88714	112.176	14.0334	120.391	17.2228	128.652	4.7841	131.873	5.42198	100.408	17.2228	122.93	6.05986
70.8118	2.55152	118.435	12.4387	120.203	15.947	119.003	7.65456	112.286	13.7144	120.42	16.5849	128.751	3.82728	131.942	5.74092	100.434	16.5849	123.021	6.3788
70.8352	2.55152	118.46	12.7576	120.26	15.6281	119.113	7.9735	112.359	15.3091	120.432	16.5849	128.837	4.7841	131.997	6.69774	100.445	16.5849	123.041	7.33562
70.9155	3.1894	118.472	13.3955	120.334	14.6712	119.204	8.93032	112.432	15.3091	120.5	18.1796	128.932	5.42198	132.055	5.74092	100.507	18.1796	123.075	7.33562
70.956	4.14622	118.495	13.0765	120.401	15.6281	119.317	7.65456	112.523	14.0334	120.497	17.8606	129.087	6.05986	132.065	6.69774	100.505	17.8606	123.155	7.33562
71.0625	3.82728	118.527	12.1197	120.45	15.3091	119.416	7.65456	112.625	14.3523	120.603	18.4985	129.202	8.29244	132.177	6.69774	100.601	18.4985	123.221	7.9735
71.1483	4.46516	118.616	11.4818	120.504	16.2659	119.522	7.65456	112.762	14.3523	120.644	18.8175	129.274	7.65456	132.231	7.01668	100.638	18.8175	123.317	9.24926
71.2266	3.50834	118.649	11.8008	120.55	15.3091	119.668	8.93032	112.8	14.0334	120.73	18.8175	129.413	6.3788	132.317	7.01668	100.716	18.8175	123.37	7.65456
71.3252	4.7841	118.738	13.7144	120.625	15.947	119.758	8.93032	112.879	14.3523	120.81	19.4553	129.512	6.3788	132.378	8.61138	100.79	19.4553	123.467	5.42198
71.4507	5.10304	118.848	12.7576	120.634	15.3091	119.877	8.93032	112.933	14.6712	120.948	18.8175	129.647	5.42198	132.462	8.93032	100.915	18.8175	123.569	5.74092
71.5628	7.01668	118.967	12.7576	120.707	15.947	120.012	8.29244	112.985	14.6712	121.044	19.4553	129.745	7.33562	132.54	9.24926	101.003	19.4553	123.652	7.65456
71.7172	5.10304	119.058	12.7576	120.739	16.2659	120.092	10.2061	113.02	14.3523	121.157	18.8175	129.797	6.05986	132.658	8.61138	101.105	18.8175	123.741	7.9735
71.7968	4.46516	119.199	12.1197	120.848	16.2659	120.206	8.93032	113.099	13.7144	121.283	18.8175	129.868	5.74092	132.806	8.61138	101.221	18.8175	123.793	7.33562
71.9243	4.14622	119.315	13.0765	120.926	14.9902	120.337	8.29244	113.157	13.3955	121.428	19.1364	129.917	6.69774	132.894	8.61138	101.353	19.1364	123.928	7.9735
72.004	4.14622	119.383	13.3955	121.03	17.2228	120.441	7.33562	113.14	13.7144	121.565	19.1364	129.979	6.05986	132.973	8.29244	101.478	19.1364	123.994	7.33562
72.1537	3.50834	119.54	14.0334	121.142	17.2228	120.588	8.29244	113.244	14.3523	121.717	19.1364	130.015	5.74092	133.081	7.01668	101.616	19.1364	124.091	7.33562
72.2626	2.87046	119.708	14.0334	121.227	17.5417	120.708	8.61138	113.339	14.0334	121.819	19.1364	130.025	5.74092	133.187	7.65456	101.708	19.1364	124.209	8.29244
72.3653	2.55152	119.806	14.0334	121.318	17.5417	120.756	9.24926	113.445	14.3523	121.985	19.4553	130.028	4.7841	133.3	7.01668	101.86	19.4553	124.287	8.29244
72.4914	2.87046	119.968	14.9902	121.438	17.8606	120.846	9.24926	113.514	13.3955	122.146	20.4122	130.101	4.7841	133.413	7.01668	102.007	20.4122	124.416	7.65456
72.6282	2.87046	120.108	15.6281	121.526	17.8606	120.912	8.93032	113.615	14.3523	122.265	20.0932	130.116	4.46516	133.524	5.74092	102.115	20.0932	124.488	6.69774
72.7369	3.50834	120.218	15.3091	121.673	16.5849	120.986	8.93032	113.736	14.6712	122.371	19.7743	130.19	3.50834	133.635	5.10304	102.212	19.7743	124.602	8.29244
72.8643	4.14622	120.397	14.9902	121.772	16.2659	120.987	8.93032	113.813	14.3523	122.522	19.7743	130.272	3.82728	133.689	5.74092	102.35	19.7743	124.698	8.93032
72.9784	5.10304	120.498	14.3523	121.901	17.5417	121.026	7.9735	113.939	14.0334	122.624	19.4553	130.317	4.14622	133.786	5.74092	102.442	19.4553	124.766	9.5682
73.0948	3.1894	120.614	14.3523	122.035	17.8606	121.096	8.29244	114.051	14.9902	122.71	19.7743	130.404	6.05986	133.827	5.10304	102.52	19.7743	124.855	9.5682
73.1791	3.1894	120.707	14.3523	122.128	16.5849	121.129	9.5682	114.178	15.3091	122.73	19.1364	130.494	6.3788	133.882	6.05986	102.539	19.1364	124.936	10.2061
73.2278	3.50834	120.78	14.3523	122.267	16.5849	121.204	10.525	114.315	15.3091	122.768	18.8175	130.56	6.3788	133.93	5.10304	102.573	18.8175	125.023	9.24926
73.3083	4.14622	120.857	14.9902	122.4	16.9038	121.265	9.88714	114.423	15.6281	122.828	20.0932	130.645	6.69774	133.974	5.10304	102.628	20.0932	125.12	7.01668
73.3443	3.82728	120.878	15.6281	122.449	16.9038	121.322	9.88714	114.539	15.6281	122.856	20.7311	130.729	7.01668	134.041	5.42198	102.654	20.7311	125.167	7.33562
73.361	1.5947	120.968	16.5849	122.569	17.2228	121.394	10.525	114.701	15.3091	122.896	20.0932	130.861	7.33562	134.082	5.74092	102.69	20.0932	125.279	6.3788
73.3969	2.55152	121.042	16.9038	122.617	16.2659	121.419	9.5682	114.811	13.0765	122.913	19.1364	130.914	7.01668	134.17	5.10304	102.706	19.1364	125.354	6.05986
73.4301	2.87046	121.103	16.2659	122.657	17.2228	121.538	9.88714	114.951	14.3523	122.963	18.8175	131.035	6.3788	134.226	4.7841	102.751	18.8175	125.469	4.14622
73.4191	3.1894	121.206	15.3091	122.72	16.9038	121.575	9.88714	115.058	13.7144	122.998	18.1796	131.167	7.01668	134.305	5.42198	102.783	18.1796	125.524	4.46516
73.4452	2.87046	121.307	15.3091	122.76	17.2228	121.582	10.2061	115.13	13.7144	123.071	18.1796	131.294	6.3788	134.373	5.74092	102.85	18.1796	125.582	5.74092
73.4321	2.87046	121.412	14.9902	122.812	17.5417	121.622	11.8008	115.218	14.0334	123.146	17.8606	131.364	4.7841	134.451	5.42198	102.917	17.8606	125.614	5.10304
73.4005	3.50834	121.485	15.6281	122.916	17.5417	121.612	12.1197	115.294	14.0334	123.237	18.8175	131.464	5.10304	134.499	7.01668	103	18.8175	125.659	4.7841
73.3959	3.82728	121.554	16.5849	122.947	17.5417	121.731	10.525	115.322	14.0334	123.323	18.1796	131.543	3.1894	134.531	5.74092	103.079	18.1796	125.686	5.10304
73.365	4.7841	121.672	15.947	123.048	17.8606	121.729	10.844	115.34	13.3955	123.416	18.8175	131.616	3.50834	134.564	6.3788	103.164	18.8175	125.779	6.69774
73.3691	4.14622	121.703	16.2659	123.115	18.1796	121.763	10.525	115.384	13.7144	123.486	18.8175	131.654	4.14622	134.578	7.01668	103.227	18.8175	125.779	5.74092
73.3707	4.14622	121.759	15.3091	123.204	17.5417	121.839	9.88714	115.401	14.0334	123.61	18.8175	131.692	4.46516	134.59	7.33562	103.341	18.8175	125.842	6.69774
73.3779	5.10304	121.785	15.947	123.328	19.4553	121.894	10.525	115.428	14.0334	123.717	19.4553	131.765	5.74092	134.651	6.69774	103.437	19.4553	125.885	6.3788
73.4162	7.01668	121.824	15.947	123.437	17.8606	121.984	11.4818	115.465	14.0334	123.816	20.4122	131.797	5.10304	134.711	7.01668	103.528	20.4122	125.981	6.69774
73.4851	7.01668	121.894	15.947	123.522	17.5417	122.097	11.1629	115.519	14.6712	123.959	19.4553	131.828	6.05986	134.728	7.33562	103.658	19.4553	125.999	7.01668
73.515	7.01668	121.948	15.6281	123.647	17.8606	122.151	11.1629	115.582	14.0334	124.052	19.7743	131.895	4.7841	134.814	7.9735	103.743	19.7743	126.051	6.3788
73.6085	5.74092	122.071	14.9902	123.722	18.1796	122.238	12.1197	115.671	14.0334	124.208	21.05	131.963	5.74092	134.903	7.9735	103.885	21.05	126.187	7.65456
73.6857	6.69774	122.148	14.6712	123.853	18.1796	122.326	12.1197	115.725	14.0334	124.32	20.0932	132.056	7.01668	134.942	7.9735	103.988	20.0932	126.226	6.3788
73.7805	6.3788	122.235	15.3091	123.964	17.8606	122.407	11.1629	115.814	14.0334	124.42	19.7743	132.128	6.3788	135.028	7.33562	104.078	19.7743	126.308	7.01668
73.8803	6.05986	122.313	14.3523	124.06	17.2228	122.486	10.525	115.864	13.3955	124.535	18.8175	132.182	7.33562	135.138	7.33562	104.183	18.8175	126.413	8.61138
74.0082	6.69774	122.438	15.6281	124.2	17.8606	122.593	11.1629	116.003	14.0334	124.631	18.8175	132.287	7.33562	135.226	6.05986	104.27	18.8175	126.478	8.29244
74.1079	6.3788	122.545	14.6712	124.294	17.2228	122.7	9.88714	116.118	14.0334	124.671	18.8175	132.386	8.61138	135.313	5.10304	104.307	18.8175	126.547	8.61138
74.2153	5.10304	122.677	13.7144	124.446	17.8606	122.806	10.525	116.205	14.6712	124.731	18.8175	132.474	7.9735	135.385	5.74092	104.361	18.8175	126.643	8.61138
74.3775	6.05986	122.787	14.3523	124.554	17.2228	122.934	10.2061	116.302	14.3523	124.76	17.8606	132.562	8.29244	135.499	6.3788	104.388	17.8606	126.763	8.61138
74.5121	7.33562	122.932	14.6712	124.645	17.5417	123.016	11.1629	116.418	14.3523	124.834	19.4553	132.669	7.65456	135.596	7.01668	104.455	19.4553	126.829	9.24926
74.6263	6.69774	123.027	14.6712	124.706	16.9038	123.123	10.525	116.52	14.6712	124.912	16.9038	132.794	6.69774	135.69	5.74092	104.527	16.9038	126.915	7.9735
74.778	5.42198	123.2	14.9902	124.776	17.5417	123.198	12.7576	116.659	14.9902	124.971	16.5849	132.848	6.69774	135.827	5.74092	104.58	16.5849	127.049	8.29244
74.9304	5.10304	123.306	14.3523	124.819	17.5417	123.333	11.1629	116.761	14.3523	125.044	15.947	132.979	8.29244	135.909	5.42198	104.647	15.947	127.119	7.65456
75.0833	4.46516	123.45	14.3523	124.859	17.8606	123.441	10.844	116.897	14.3523	125.127	16.2659	133.06	8.29244	136.051	5.42198	104.722	16.2659	127.215	7.65456
75.2083	5.42198	123.582	14.3523	124.91	17.2228	123.539	10.844	116.989	14.3523	125.243	17.2228	133.167	7.33562	136.165	5.74092	104.828	17.2228	127.261	7.33562
75.3624	5.74092	123.725	14.3523	124.962	17.2228	123.618	10.2061	117.067	12.4387	125.316	16.2659	133.305	7.01668	136.221	5.74092	104.895	16.2659	127.289	7.01668
75.4702	6.69774	123.85	14.3523	125.03	17.2228	123.733	10.525	117.122	13.3955	125.389	16.9038	133.393	7.33562	136.272	6.05986	104.961	16.9038	127.336	7.9735
75.626	7.01668	123.92	14.0334	125.081	18.1796	123.808	11.4818	117.166	13.7144	125.468	17.8606	133.46	7.65456	136.354	5.74092	105.033	17.8606	127.406	8.29244
75.7069	6.69774	124.047	15.3091	125.163	17.5417	123.92	11.1629	117.212	14.0334	125.457	17.8606	133.503	5.74092	136.355	7.01668	105.023	17.8606	127.432	7.33562
75.8021	6.3788	124.077	16.2659	125.244	17.8606	124.016	9.88714	117.291	13.3955	125.529	19.4553	133.606	6.3788	136.427	6.05986	105.089	19.4553	127.501	7.9735
75.8504	6.05986	124.16	15.947	125.34	17.8606	124.14	11.4818	117.344	14.3523	125.561	19.7743	133.634	7.01668	136.453	6.69774	105.118	19.7743	127.545	7.65456
75.9119	6.3788	124.149	15.3091	125.328	18.4985	124.195	10.2061	117.397	15.947	125.644	20.0932	133.681	6.3788	136.488	6.05986	105.193	20.0932	127.588	8.93032
75.9793	6.3788	124.18	15.6281	125.428	18.4985	124.289	11.1629	117.507	15.947	125.682	19.4553	133.712	6.69774	136.564	6.05986	105.228	19.4553	127.657	7.65456
76.0501	6.69774	124.181	14.9902	125.488	17.8606	124.401	10.844	117.57	16.2659	125.738	20.4122	133.762	6.3788	136.614	7.33562	105.279	20.4122	127.725	7.33562
76.1232	6.69774	124.129	15.6281	125.487	17.5417	124.475	9.88714	117.657	14.9902	125.827	19.1364	133.806	5.74092	136.703	6.69774	105.36	19.1364	127.757	7.01668
76.2461	5.74092	124.13	15.6281	125.547	18.1796	124.617	10.525	117.756	15.6281	125.905	19.7743	133.862	3.50834	136.778	7.01668	105.431	19.7743	127.844	7.65456
76.2935	7.01668	124.12	16.9038	125.604	18.1796	124.686	9.88714	117.81	14.6712	125.997	19.4553	133.951	3.50834	136.875	7.65456	105.515	19.4553	127.931	7.65456
76.3785	6.69774	124.043	15.947	125.6	18.4985	124.772	9.5682	117.869	15.947	126.103	19.1364	133.993	4.14622	136.955	8.61138	105.612	19.1364	128.027	7.9735
76.4783	6.05986	124.004	15.947	125.686	17.8606	124.852	9.88714	117.94	14.6712	126.193	19.4553	134.076	3.82728	137.025	8.61138	105.694	19.4553	128.104	8.93032
76.5385	5.74092	123.996	15.3091	125.708	19.4553	124.958	10.2061	117.956	15.947	126.32	18.8175	134.144	5.10304	137.12	8.61138	105.81	18.8175	128.193	7.65456
76.6067	7.01668	123.977	15.6281	125.823	18.4985	125.059	10.844	117.993	16.2659	126.482	19.1364	134.196	3.82728	137.208	6.69774	105.956	19.1364	128.256	8.29244
76.646	6.69774	123.966	14.9902	125.888	17.5417	125.151	11.4818	118.005	15.947	126.583	19.7743	134.227	3.82728	137.319	7.9735	106.049	19.7743	128.384	7.33562
76.7472	5.74092	123.976	15.6281	125.957	18.4985	125.198	13.0765	118.118	16.2659	126.65	21.369	134.234	4.46516	137.437	7.33562	106.11	21.369	128.477	7.33562
76.8015	5.42198	123.999	15.947	126.023	18.1796	125.343	12.7576	118.198	16.2659	126.785	20.7311	134.243	4.46516	137.536	7.01668	106.233	20.7311	128.581	7.65456
76.8932	4.14622	124.056	15.3091	126.111	18.8175	125.421	12.4387	118.214	15.947	126.938	21.05	134.297	4.46516	137.62	6.05986	106.372	21.05	128.678	7.01668
76.9666	3.1894	124.105	14.9902	126.179	18.1796	125.46	12.7576	118.315	14.3523	127.048	21.369	134.331	5.74092	137.741	5.42198	106.472	21.369	128.737	7.9735
77.0616	3.50834	124.219	15.6281	126.235	18.4985	125.543	12.7576	118.418	15.3091	127.194	21.369	134.368	4.7841	137.855	5.42198	106.605	21.369	128.85	7.65456
77.1761	4.46516	124.278	16.5849	126.334	17.8606	125.604	12.4387	118.455	16.2659	127.334	22.3258	134.423	4.46516	137.941	5.10304	106.733	22.3258	128.931	9.88714
77.272	5.74092	124.417	16.9038	126.376	17.8606	125.643	13.3955	118.603	14.9902	127.44	21.05	134.518	4.46516	138.035	7.01668	106.83	21.05	129.01	10.2061
77.3562	4.7841	124.475	15.947	126.487	18.8175	125.681	12.4387	118.637	16.2659	127.542	20.4122	134.584	4.46516	138.111	8.61138	106.922	20.4122	129.161	9.24926
77.4841	4.14622	124.601	15.947	126.556	18.1796	125.723	11.8008	118.728	16.9038	127.661	21.05	134.667	5.42198	138.195	9.24926	107.031	21.05	129.254	9.88714
77.5877	3.82728	124.722	15.6281	126.645	18.8175	125.792	12.1197	118.824	15.947	127.731	21.05	134.747	5.74092	138.227	8.61138	107.094	21.05	129.309	9.5682
77.7285	3.50834	124.864	15.6281	126.727	18.4985	125.806	13.0765	118.874	16.5849	127.782	21.369	134.855	6.05986	138.239	8.29244	107.141	21.369	129.454	9.24926
77.8499	4.7841	125.017	14.6712	126.829	18.1796	125.884	12.4387	118.976	17.2228	127.825	22.0069	134.919	6.05986	138.345	7.9735	107.18	22.0069	129.536	8.93032
77.9574	4.14622	125.115	16.5849	126.944	19.4553	125.913	13.3955	119.053	19.1364	127.863	21.369	135.009	7.33562	138.372	6.69774	107.215	21.369	129.608	10.2061
78.0743	3.50834	125.256	16.5849	127.014	19.4553	125.997	14.0334	119.108	19.1364	127.847	21.6879	135.079	7.01668	138.429	7.33562	107.2	21.6879	129.713	9.88714
78.1648	2.87046	125.414	16.9038	127.114	20.4122	126.03	13.0765	119.205	17.8606	127.895	21.369	135.182	5.74092	138.425	7.9735	107.244	21.369	129.838	9.24926
78.3467	3.50834	125.557	16.9038	127.242	22.3258	126.12	12.1197	119.298	17.2228	127.901	22.0069	135.287	5.10304	138.526	8.29244	107.249	22.0069	129.916	8.61138
78.4439	3.1894	125.72	17.2228	127.32	20.0932	126.207	11.8008	119.428	17.8606	127.931	22.0069	135.382	4.7841	138.556	8.29244	107.277	22.0069	130.025	7.9735
78.6076	4.14622	125.821	16.9038	127.42	19.7743	126.301	12.1197	119.534	17.5417	127.985	22.3258	135.496	5.74092	138.653	6.3788	107.326	22.3258	130.109	8.29244
78.7219	4.14622	125.961	17.5417	127.555	20.0932	126.41	13.0765	119.632	17.8606	128.077	22.9637	135.585	6.3788	138.768	7.33562	107.41	22.9637	130.149	8.61138
78.8441	5.10304	126.092	17.8606	127.662	20.4122	126.468	12.4387	119.74	17.8606	128.109	22.6447	135.718	6.3788	138.808	8.29244	107.439	22.6447	130.21	7.01668
78.9757	5.74092	126.251	17.5417	127.744	19.7743	126.57	12.4387	119.814	17.8606	128.194	23.6016	135.795	4.7841	138.926	7.9735	107.516	23.6016	130.25	7.65456
79.0708	7.01668	126.351	17.2228	127.865	20.7311	126.654	12.4387	119.925	18.4985	128.233	22.3258	135.895	4.46516	139.012	6.05986	107.552	22.3258	130.304	6.69774
79.1294	6.05986	126.462	17.2228	127.998	20.4122	126.734	11.8008	120.026	18.4985	128.307	23.2826	135.988	4.14622	139.07	6.3788	107.62	23.2826	130.335	7.33562
79.1705	6.05986	126.518	16.2659	128.112	20.7311	126.851	11.1629	120.124	19.1364	128.373	22.6447	136.1	3.82728	139.193	5.74092	107.679	22.6447	130.415	5.74092
79.2572	6.05986	126.533	16.2659	128.23	20.4122	126.929	12.4387	120.212	19.4553	128.446	23.2826	136.155	4.14622	139.246	6.05986	107.746	23.2826	130.434	7.33562
79.2964	6.69774	126.581	17.5417	128.266	20.4122	127.018	12.1197	120.328	19.4553	128.531	22.9637	136.228	3.1894	139.372	6.3788	107.823	22.9637	130.49	7.9735
79.3492	6.3788	126.612	17.2228	128.365	22.0069	127.14	12.4387	120.439	18.4985	128.596	22.6447	136.314	3.82728	139.47	6.69774	107.883	22.6447	130.546	8.29244
79.3478	7.01668	126.674	16.9038	128.415	21.05	127.214	12.1197	120.506	17.8606	128.65	23.6016	136.39	4.46516	139.592	6.3788	107.931	23.6016	130.632	7.33562
79.3397	5.42198	126.686	16.5849	128.474	21.369	127.259	11.8008	120.667	17.8606	128.738	22.0069	136.458	4.46516	139.7	5.74092	108.012	22.0069	130.696	7.9735
79.3785	6.05986	126.712	15.6281	128.502	22.9637	127.3	11.8008	120.724	17.2228	128.842	22.6447	136.534	5.74092	139.779	4.14622	108.107	22.6447	130.731	8.29244
79.364	4.7841	126.782	15.6281	128.543	22.0069	127.367	12.1197	120.844	18.1796	128.91	22.6447	136.633	4.46516	139.851	4.7841	108.169	22.6447	130.84	8.29244
79.3504	4.7841	126.814	16.9038	128.625	23.6016	127.413	11.4818	120.919	16.9038	129.048	22.9637	136.743	5.74092	139.971	5.42198	108.295	22.9637	130.929	7.9735
79.3213	4.7841	126.908	16.5849	128.668	22.6447	127.487	12.1197	120.949	16.9038	129.165	22.3258	136.8	6.05986	140.037	5.10304	108.401	22.3258	131.005	7.9735
79.3148	3.82728	126.986	17.2228	128.756	21.6879	127.477	13.0765	121.028	16.5849	129.278	22.3258	136.846	6.3788	140.087	4.46516	108.504	22.3258	131.072	7.9735
79.3189	3.50834	127.03	17.2228	128.815	21.6879	127.527	11.4818	120.996	16.2659	129.354	22.9637	136.895	6.3788	140.094	3.82728	108.573	22.9637	131.133	7.01668
79.2714	4.46516	127.117	16.5849	128.898	21.6879	127.606	11.4818	121.05	17.2228	129.432	21.05	136.949	5.74092	140.161	4.46516	108.645	21.05	131.243	7.33562
79.285	5.74092	127.23	16.5849	128.983	21.05	127.648	13.7144	121.094	17.2228	129.534	20.7311	136.989	5.42198	140.183	4.46516	108.737	20.7311	131.321	8.61138
79.2637	5.74092	127.341	17.2228	129.069	21.05	127.705	12.4387	121.152	18.4985	129.648	20.7311	137.043	5.74092	140.256	3.82728	108.841	20.7311	131.44	8.61138
79.3027	5.10304	127.474	17.2228	129.144	20.4122	127.783	13.3955	121.233	18.4985	129.744	22.3258	137.077	5.10304	140.27	4.46516	108.928	22.3258	131.525	9.88714
79.3637	5.42198	127.539	17.5417	129.299	20.4122	127.879	12.7576	121.269	18.8175	129.887	21.6879	137.112	6.05986	140.365	4.46516	109.059	21.6879	131.602	10.2061
79.39	5.74092	127.687	17.5417	129.356	21.05	127.943	13.7144	121.38	18.1796	129.937	21.6879	137.136	6.05986	140.424	5.74092	109.104	21.6879	131.701	9.5682
79.464	6.3788	127.802	17.2228	129.472	20.4122	128.051	12.4387	121.429	17.5417	130.071	22.6447	137.223	6.3788	140.467	5.74092	109.226	22.6447	131.764	8.61138
79.5508	5.74092	127.904	16.9038	129.562	20.7311	128.104	11.1629	121.513	16.5849	130.191	22.0069	137.29	7.01668	140.573	7.9735	109.336	22.0069	131.853	9.5682
79.6252	6.05986	128.05	17.2228	129.688	21.05	128.227	11.4818	121.61	16.9038	130.29	22.0069	137.37	6.3788	140.638	7.9735	109.426	22.0069	131.961	9.24926
79.7201	6.3788	128.162	17.5417	129.771	20.7311	128.296	12.4387	121.722	17.2228	130.371	22.0069	137.408	6.3788	140.734	8.29244	109.5	22.0069	132.042	8.29244
79.8326	7.01668	128.254	17.8606	129.878	21.369	128.408	12.1197	121.814	18.4985	130.408	21.05	137.539	7.01668	140.821	8.61138	109.533	21.05	132.121	8.61138
79.9274	7.01668	128.326	16.9038	129.984	21.6879	128.501	11.1629	121.946	18.8175	130.488	22.6447	137.594	7.33562	140.907	7.33562	109.606	22.6447	132.235	8.93032
80.0379	6.3788	128.376	17.5417	130.113	22.3258	128.603	11.4818	122.054	17.2228	130.518	23.6016	137.71	8.61138	140.996	7.33562	109.633	23.6016	132.335	10.525
80.1913	5.74092	128.46	17.5417	130.235	22.0069	128.694	10.2061	122.157	17.2228	130.485	23.6016	137.795	7.33562	141.063	6.69774	109.604	23.6016	132.418	11.1629
80.2802	6.3788	128.532	16.5849	130.272	22.0069	128.821	11.1629	122.273	16.5849	130.518	22.9637	137.927	6.3788	141.143	7.33562	109.634	22.9637	132.535	10.2061
80.4492	5.74092	128.577	16.9038	130.391	22.6447	128.883	10.844	122.381	15.947	130.566	22.9637	137.977	7.01668	141.247	6.3788	109.678	22.9637	132.58	10.525
80.5981	4.46516	128.647	16.2659	130.406	21.05	128.961	11.1629	122.512	15.6281	130.571	22.3258	138.099	7.33562	141.307	6.3788	109.682	22.3258	132.688	10.844
80.7526	4.46516	128.743	14.3523	130.473	21.6879	129.104	10.2061	122.644	15.6281	130.577	22.9637	138.203	7.33562	141.425	6.69774	109.688	22.9637	132.747	9.24926
80.8995	4.7841	128.821	14.0334	130.533	21.6879	129.201	9.88714	122.717	14.9902	130.628	22.6447	138.29	7.33562	141.536	6.05986	109.734	22.6447	132.868	8.93032
81.0281	6.3788	128.917	13.0765	130.572	22.0069	129.306	11.1629	122.812	14.0334	130.681	22.9637	138.378	7.01668	141.595	7.65456	109.782	22.9637	132.929	9.24926
81.1731	5.42198	128.997	14.0334	130.611	22.3258	129.384	11.8008	122.859	14.3523	130.811	22.9637	138.488	6.69774	141.687	6.3788	109.901	22.9637	132.962	9.24926
81.2489	6.3788	129.082	14.3523	130.674	22.3258	129.498	11.4818	122.94	14.0334	130.809	22.9637	138.618	6.3788	141.73	6.69774	109.898	22.9637	133.006	8.29244
81.4232	4.7841	129.194	14.9902	130.744	22.0069	129.591	11.1629	122.965	14.0334	130.911	23.9205	138.674	7.01668	141.801	7.33562	109.992	23.9205	133.061	7.9735
81.5098	6.05986	129.207	15.6281	130.798	21.05	129.685	11.8008	122.997	14.6712	131.015	23.2826	138.803	7.65456	141.794	7.9735	110.086	23.2826	133.082	8.61138
81.6053	5.74092	129.291	15.947	130.858	22.0069	129.785	10.525	123.044	14.6712	131.13	22.9637	138.862	8.93032	141.868	7.65456	110.191	22.9637	133.109	7.9735
81.689	5.42198	129.324	16.2659	130.977	20.0932	129.921	10.525	123.075	14.9902	131.23	21.6879	138.935	8.29244	141.863	8.29244	110.282	21.6879	133.173	7.33562
81.7745	6.3788	129.373	15.947	131.078	20.4122	130.018	10.2061	123.13	15.3091	131.329	22.3258	138.977	7.33562	141.926	8.93032	110.372	22.3258	133.19	9.24926
81.8641	6.69774	129.43	15.947	131.183	21.05	130.102	11.4818	123.172	16.2659	131.44	22.9637	139.084	6.69774	141.967	8.61138	110.474	22.9637	133.295	9.24926
81.9716	4.7841	129.493	17.5417	131.259	20.4122	130.18	11.8008	123.259	15.6281	131.532	22.9637	139.186	7.01668	142.046	8.61138	110.557	22.9637	133.341	8.93032
82.0924	4.46516	129.537	18.8175	131.327	20.4122	130.24	12.4387	123.284	15.947	131.67	22.9637	139.2	7.33562	142.115	7.9735	110.683	22.9637	133.417	9.24926
82.1687	5.42198	129.637	19.4553	131.454	20.7311	130.297	13.0765	123.414	16.5849	131.789	22.3258	139.301	7.01668	142.17	8.29244	110.792	22.3258	133.463	9.24926
82.3176	5.42198	129.709	18.8175	131.576	21.6879	130.318	12.1197	123.475	14.9902	131.913	22.3258	139.397	7.33562	142.251	8.61138	110.904	22.3258	133.501	9.5682
82.4174	5.42198	129.814	19.7743	131.666	22.0069	130.394	11.1629	123.562	15.6281	132.038	23.2826	139.459	7.65456	142.324	8.93032	111.018	23.2826	133.603	9.5682
82.5386	4.46516	129.899	19.4553	131.767	21.369	130.409	11.1629	123.65	16.2659	132.109	22.6447	139.545	7.9735	142.414	8.61138	111.083	22.6447	133.659	9.24926
82.6604	4.14622	129.998	18.8175	131.881	21.6879	130.465	10.525	123.775	16.2659	132.162	24.2394	139.61	7.65456	142.521	8.29244	111.132	24.2394	133.747	10.2061
82.6742	5.10304	130.103	17.8606	131.99	23.9205	130.494	10.844	123.903	15.6281	132.233	25.1963	139.711	6.69774	142.623	8.93032	111.196	25.1963	133.83	10.2061
82.7657	5.10304	130.222	18.1796	132.114	24.8773	130.527	11.1629	123.965	15.3091	132.264	24.5584	139.784	6.69774	142.673	8.29244	111.224	24.5584	133.897	9.88714
82.8189	3.50834	130.339	18.1796	132.183	24.8773	130.611	10.525	124.101	15.947	132.341	24.8773	139.868	6.69774	142.805	7.9735	111.295	24.8773	134.006	9.5682
82.9054	3.82728	130.45	18.4985	132.267	23.9205	130.682	10.2061	124.207	15.947	132.36	25.8341	139.911	7.01668	142.89	7.33562	111.312	25.8341	134.075	9.5682
82.9722	4.14622	130.583	19.1364	132.358	23.6016	130.741	11.1629	124.278	15.947	132.453	24.8773	139.995	5.74092	143.002	6.69774	111.397	24.8773	134.177	8.61138
83.0891	4.46516	130.686	18.8175	132.398	23.9205	130.797	10.844	124.416	15.6281	132.525	24.2394	140.066	6.3788	143.082	7.9735	111.462	24.2394	134.278	8.93032
83.1885	6.05986	130.815	19.1364	132.423	24.5584	130.896	12.4387	124.573	15.3091	132.621	24.5584	140.136	6.69774	143.192	8.93032	111.55	24.5584	134.299	8.93032
83.2899	7.01668	130.953	19.1364	132.479	24.2394	130.934	12.1197	124.601	15.6281	132.661	25.5152	140.203	7.33562	143.268	9.24926	111.586	25.5152	134.398	8.61138
83.4013	6.3788	131.07	20.0932	132.554	22.0069	131.044	12.1197	124.758	15.6281	132.75	25.8341	140.304	6.69774	143.378	8.93032	111.667	25.8341	134.505	7.65456
83.5195	6.05986	131.213	19.4553	132.591	22.6447	131.129	12.4387	124.804	16.9038	132.835	25.8341	140.403	6.05986	143.512	9.5682	111.745	25.8341	134.614	6.05986
83.5833	6.05986	131.319	19.4553	132.636	22.6447	131.217	12.7576	124.83	17.2228	132.985	26.472	140.47	5.74092	143.602	8.61138	111.881	26.472	134.686	6.69774
83.6589	5.74092	131.405	18.4985	132.712	22.9637	131.289	12.7576	124.865	17.5417	133.094	26.1531	140.571	6.3788	143.679	8.93032	111.98	26.1531	134.79	7.33562
83.7266	5.42198	131.482	18.8175	132.812	22.6447	131.412	12.7576	124.938	18.8175	133.192	25.5152	140.664	6.3788	143.74	7.33562	112.07	25.5152	134.852	7.65456
83.7729	5.42198	131.534	18.8175	132.874	22.3258	131.483	12.7576	124.997	17.8606	133.293	24.8773	140.757	6.3788	143.855	7.9735	112.162	24.8773	134.936	7.33562
83.8534	5.74092	131.6	18.8175	132.909	23.2826	131.593	13.0765	125.021	18.1796	133.401	25.8341	140.826	7.33562	143.911	7.33562	112.26	25.8341	135.037	7.9735
83.9274	5.74092	131.622	18.1796	133.026	23.6016	131.661	12.4387	125.144	17.5417	133.533	24.8773	140.9	7.65456	143.987	7.01668	112.38	24.8773	135.112	7.65456
84.0042	6.05986	131.599	17.2228	133.058	22.6447	131.77	12.4387	125.181	18.1796	133.668	25.1963	141.005	7.01668	144.055	8.29244	112.503	25.1963	135.186	8.29244
84.0914	6.05986	131.614	17.8606	133.095	22.6447	131.872	12.1197	125.267	18.1796	133.782	25.1963	141.09	5.74092	144.15	7.65456	112.607	25.1963	135.279	8.29244
84.1797	5.74092	131.6	17.8606	133.069	22.6447	131.969	13.0765	125.367	16.2659	133.931	24.8773	141.175	6.05986	144.272	8.61138	112.743	24.8773	135.374	7.33562
84.2397	6.69774	131.604	18.8175	133.126	22.3258	132.069	11.4818	125.387	15.3091	134.061	24.8773	141.25	6.69774	144.297	8.61138	112.861	24.8773	135.476	7.65456
84.3677	7.01668	131.605	18.4985	133.157	21.05	132.157	12.4387	125.482	15.6281	134.165	24.8773	141.352	5.74092	144.376	8.29244	112.956	24.8773	135.56	7.9735
84.422	6.05986	131.647	18.1796	133.194	21.369	132.23	12.7576	125.557	15.947	134.218	26.472	141.426	5.74092	144.452	7.9735	113.004	26.472	135.651	7.65456
84.5269	6.3788	131.688	19.1364	133.27	21.369	132.337	12.4387	125.55	15.6281	134.3	25.8341	141.512	5.74092	144.544	8.93032	113.079	25.8341	135.744	8.61138
84.5882	5.10304	131.744	20.0932	133.303	22.0069	132.407	13.0765	125.587	16.2659	134.404	25.8341	141.57	4.46516	144.516	7.33562	113.173	25.8341	135.808	9.88714
84.68	5.10304	131.809	20.7311	133.368	23.2826	132.545	12.4387	125.62	16.5849	134.453	24.8773	141.676	5.10304	144.58	8.61138	113.218	24.8773	135.896	9.24926
84.7129	5.74092	131.841	20.0932	133.449	23.9205	132.627	13.3955	125.678	17.2228	134.46	24.8773	141.649	4.7841	144.626	8.61138	113.225	24.8773	135.98	8.61138
84.752	5.10304	131.93	21.05	133.537	24.2394	132.716	12.7576	125.718	16.5849	134.471	23.9205	141.67	4.7841	144.65	8.93032	113.235	23.9205	136.077	8.61138
84.8651	5.10304	132.034	21.369	133.598	24.8773	132.838	12.7576	125.757	16.9038	134.512	24.2394	141.725	4.46516	144.652	8.61138	113.272	24.2394	136.177	8.61138
84.9072	7.01668	132.132	20.7311	133.697	24.8773	132.906	12.4387	125.834	16.5849	134.511	24.5584	141.732	4.7841	144.727	8.61138	113.271	24.5584	136.253	9.24926
84.9843	6.05986	132.257	20.7311	133.791	25.1963	132.98	12.4387	125.902	17.8606	134.525	24.2394	141.756	5.74092	144.763	8.61138	113.284	24.2394	136.366	8.61138
85.0483	5.74092	132.373	20.0932	133.879	25.8341	133.054	12.1197	125.979	17.2228	134.547	24.8773	141.849	6.3788	144.838	8.61138	113.304	24.8773	136.425	9.5682
85.1857	6.69774	132.462	20.0932	134.036	25.5152	133.048	12.1197	126.042	16.5849	134.577	26.1531	141.868	6.69774	144.903	8.29244	113.331	26.1531	136.48	8.61138
85.2744	5.74092	132.579	21.05	134.086	24.8773	133.121	11.4818	126.152	16.2659	134.598	26.791	141.913	6.05986	144.979	7.65456	113.35	26.791	136.553	9.5682
85.3928	5.42198	132.698	21.05	134.173	25.1963	133.188	12.4387	126.248	18.8175	134.607	26.472	141.988	6.3788	145.075	7.65456	113.358	26.472	136.603	9.24926
85.4554	5.10304	132.851	21.05	134.336	26.791	133.202	13.0765	126.334	19.7743	134.691	27.1099	142.072	6.05986	145.133	6.69774	113.435	27.1099	136.643	8.61138
85.5535	5.42198	132.974	20.4122	134.448	27.4288	133.27	12.4387	126.436	20.4122	134.766	25.5152	142.111	6.05986	145.202	6.69774	113.504	25.5152	136.701	8.29244
85.6042	5.74092	133.029	21.369	134.513	28.0667	133.317	13.7144	126.536	19.4553	134.828	24.2394	142.207	6.05986	145.318	7.33562	113.56	24.2394	136.71	9.88714
85.6591	6.05986	133.163	22.9637	134.636	27.4288	133.341	12.4387	126.63	19.1364	134.866	25.1963	142.296	5.74092	145.381	7.01668	113.595	25.1963	136.737	9.24926
85.6952	6.05986	133.272	21.05	134.748	26.791	133.428	13.3955	126.776	19.1364	134.938	24.2394	142.349	4.46516	145.484	7.33562	113.661	24.2394	136.77	8.93032
85.7994	6.69774	133.373	20.4122	134.864	27.4288	133.438	13.7144	126.862	19.1364	135.064	23.2826	142.405	4.46516	145.588	7.65456	113.775	23.2826	136.853	8.29244
85.8542	6.69774	133.453	19.7743	134.953	26.791	133.536	13.3955	126.979	18.4985	135.133	23.6016	142.559	6.05986	145.7	7.33562	113.838	23.6016	136.869	7.65456
85.9263	6.69774	133.52	20.4122	135.021	26.472	133.575	12.4387	127.091	18.8175	135.216	24.5584	142.62	6.69774	145.778	8.29244	113.913	24.5584	136.953	8.61138
86.0359	6.3788	133.661	20.7311	135.128	27.1099	133.638	11.8008	127.22	19.4553	135.323	25.5152	142.727	4.46516	145.882	8.29244	114.011	25.5152	137.003	8.61138
86.0927	7.33562	133.763	20.4122	135.14	26.472	133.777	11.1629	127.3	19.1364	135.456	25.8341	142.812	4.46516	145.97	8.93032	114.132	25.8341	137.062	9.24926
86.2472	7.65456	133.854	20.7311	135.235	25.1963	133.825	12.1197	127.377	19.1364	135.569	26.1531	142.917	5.10304	146.087	9.5682	114.235	26.1531	137.124	9.24926
86.2852	7.65456	133.96	20.0932	135.276	25.5152	133.925	11.1629	127.477	18.8175	135.677	27.4288	142.998	4.7841	146.17	10.525	114.333	27.4288	137.197	11.4818
86.3969	7.01668	134.079	20.0932	135.389	24.5584	134.002	11.4818	127.518	20.0932	135.807	26.1531	143.129	4.14622	146.272	10.844	114.451	26.1531	137.287	10.844
86.4845	7.33562	134.14	20.7311	135.465	23.6016	134.111	11.4818	127.55	19.4553	135.878	25.8341	143.243	6.3788	146.365	10.2061	114.517	25.8341	137.339	9.5682
86.5438	7.33562	134.231	21.6879	135.544	24.5584	134.2	12.4387	127.62	19.4553	136.027	26.472	143.313	5.74092	146.466	11.1629	114.652	26.472	137.425	10.844
86.6008	7.65456	134.264	22.3258	135.634	24.8773	134.32	12.4387	127.654	18.8175	136.139	25.1963	143.432	5.10304	146.528	10.525	114.754	25.1963	137.515	10.525
86.6732	7.65456	134.308	21.369	135.729	25.1963	134.412	12.7576	127.697	19.4553	136.233	25.8341	143.538	4.7841	146.624	10.525	114.84	25.8341	137.583	10.525
86.7427	7.33562	134.359	20.4122	135.837	25.8341	134.468	13.3955	127.776	19.1364	136.333	27.1099	143.631	4.14622	146.725	10.2061	114.931	27.1099	137.662	10.844
86.8179	6.69774	134.396	20.7311	135.922	25.1963	134.588	13.7144	127.848	19.1364	136.432	27.7478	143.73	3.82728	146.784	10.525	115.021	27.7478	137.73	10.2061
86.9075	7.33562	134.438	20.0932	136.015	25.8341	134.682	13.7144	127.912	19.1364	136.524	28.0667	143.841	4.46516	146.89	10.525	115.105	28.0667	137.856	10.525
86.9669	7.65456	134.517	20.4122	136.146	26.1531	134.818	12.7576	128.003	18.8175	136.689	27.4288	143.921	5.42198	146.981	9.88714	115.255	27.4288	137.905	9.5682
87.0771	8.61138	134.581	19.7743	136.239	25.1963	134.925	13.3955	128.079	18.8175	136.766	27.1099	144.016	5.10304	147.094	8.93032	115.325	27.1099	137.986	9.88714
87.2093	7.9735	134.67	20.7311	136.334	24.5584	135.004	14.6712	128.191	18.4985	136.886	27.1099	144.1	5.10304	147.128	9.24926	115.435	27.1099	138.085	9.24926
87.3161	7.33562	134.723	20.7311	136.446	25.1963	135.106	14.9902	128.272	18.4985	137.008	27.4288	144.227	4.7841	147.212	8.29244	115.546	27.4288	138.176	10.844
87.4142	7.01668	134.848	21.6879	136.566	25.8341	135.199	13.7144	128.424	19.1364	137.053	27.1099	144.302	5.10304	147.291	7.65456	115.587	27.1099	138.275	10.2061
87.49	6.3788	134.891	21.369	136.695	26.1531	135.321	14.0334	128.467	18.4985	137.151	26.472	144.391	5.74092	147.308	8.61138	115.676	26.472	138.355	11.1629
87.4913	7.01668	134.935	22.0069	136.799	25.8341	135.432	14.3523	128.594	19.4553	137.19	27.1099	144.451	6.3788	147.351	8.93032	115.711	27.1099	138.445	10.844
87.5981	8.29244	134.973	21.369	136.872	25.8341	135.508	14.0334	128.665	21.05	137.188	26.472	144.465	6.05986	147.391	8.29244	115.71	26.472	138.515	11.1629
87.6703	7.01668	135.041	20.7311	136.974	26.472	135.604	14.3523	128.769	19.7743	137.228	28.7046	144.497	5.42198	147.408	8.29244	115.746	28.7046	138.597	11.1629
87.7077	7.65456	135.07	20.4122	137.08	25.8341	135.716	13.7144	128.898	20.4122	137.299	28.7046	144.539	5.10304	147.458	9.24926	115.811	28.7046	138.706	9.5682
87.7831	7.33562	135.102	20.7311	137.144	25.5152	135.821	13.7144	129.006	19.7743	137.364	27.1099	144.562	4.14622	147.522	8.61138	115.87	27.1099	138.82	9.24926
87.8902	7.65456	135.159	20.0932	137.202	25.1963	135.912	12.4387	129.093	20.0932	137.417	27.7478	144.591	5.10304	147.578	9.5682	115.918	27.7478	138.881	10.2061
87.9713	8.93032	135.211	20.4122	137.262	24.5584	136.042	12.1197	129.238	18.8175	137.441	27.1099	144.657	6.3788	147.626	7.33562	115.94	27.1099	138.943	9.5682
88.0489	7.65456	135.283	20.4122	137.247	24.8773	136.123	12.4387	129.315	18.4985	137.527	26.472	144.711	7.33562	147.691	7.9735	116.019	26.472	139.055	8.61138
88.1565	7.65456	135.371	19.4553	137.331	23.9205	136.2	11.4818	129.389	18.8175	137.617	27.1099	144.743	7.9735	147.768	7.65456	116.101	27.1099	139.149	8.61138
88.2488	7.33562	135.469	20.0932	137.327	24.5584	136.311	12.4387	129.462	20.7311	137.659	28.3857	144.828	7.33562	147.829	8.29244	116.139	28.3857	139.233	8.61138
88.3191	7.01668	135.551	19.4553	137.411	24.5584	136.422	12.7576	129.579	18.4985	137.765	28.3857	144.869	7.9735	147.911	8.61138	116.235	28.3857	139.326	7.65456
88.4232	7.65456	135.639	19.1364	137.427	24.8773	136.512	11.1629	129.572	19.7743	137.761	29.9804	144.942	7.9735	148.01	8.61138	116.232	29.9804	139.43	7.33562
88.4783	8.61138	135.756	19.4553	137.525	25.8341	136.596	11.8008	129.623	19.1364	137.802	29.9804	145.06	7.65456	148.037	8.93032	116.269	29.9804	139.509	9.24926
88.5402	7.65456	135.911	20.4122	137.573	25.8341	136.687	10.844	129.668	19.7743	137.837	30.6182	145.118	7.01668	148.171	8.61138	116.301	30.6182	139.565	10.844
88.5958	7.65456	135.956	20.4122	137.654	26.1531	136.801	12.4387	129.696	19.1364	137.896	29.6614	145.181	6.3788	148.288	9.24926	116.355	29.6614	139.672	11.1629
88.6947	7.65456	136.101	20.7311	137.75	25.8341	136.902	12.7576	129.76	18.8175	137.903	27.4288	145.301	7.65456	148.344	9.5682	116.361	27.4288	139.758	9.88714
88.738	7.65456	136.23	21.369	137.811	26.791	137.009	12.1197	129.81	18.4985	137.941	28.0667	145.376	7.01668	148.453	8.61138	116.396	28.0667	139.839	10.2061
88.8202	7.65456	136.364	20.7311	137.916	25.8341	137.047	11.8008	129.876	19.7743	138.029	27.7478	145.445	6.3788	148.542	8.93032	116.476	27.7478	139.918	8.93032
88.8992	7.65456	136.447	21.05	138.002	26.472	137.1	11.4818	129.996	20.4122	138.113	26.472	145.571	6.69774	148.629	8.29244	116.553	26.472	139.98	8.93032
89.0188	7.01668	136.602	21.369	138.114	26.791	137.155	11.1629	130.065	20.4122	138.189	26.791	145.61	6.3788	148.761	8.61138	116.622	26.791	140.062	8.93032
89.1049	7.01668	136.689	21.05	138.196	27.1099	137.198	11.8008	130.125	19.1364	138.267	26.791	145.731	6.69774	148.82	7.01668	116.693	26.791	140.138	9.88714
89.1955	7.01668	136.821	21.05	138.305	27.1099	137.21	13.0765	130.244	18.8175	138.364	26.472	145.823	7.01668	148.927	7.9735	116.781	26.472	140.172	8.61138
89.2896	6.3788	136.911	21.05	138.42	27.1099	137.261	13.3955	130.334	19.1364	138.469	27.4288	145.93	6.69774	149.033	8.61138	116.877	27.4288	140.208	8.61138
89.3454	7.01668	137.03	21.369	138.498	27.4288	137.284	14.6712	130.398	19.4553	138.541	27.1099	146.022	6.69774	149.138	8.29244	116.943	27.1099	140.224	9.5682
89.4225	7.01668	137.102	21.05	138.638	26.791	137.35	14.3523	130.524	19.4553	138.671	26.472	146.115	5.74092	149.238	7.33562	117.061	26.472	140.291	8.93032
89.4695	4.46516	137.144	20.4122	138.67	28.0667	137.395	13.0765	130.634	20.4122	138.75	26.791	146.212	6.05986	149.32	7.33562	117.133	26.791	140.285	10.525
89.532	5.74092	137.19	19.7743	138.808	28.0667	137.455	12.4387	130.692	20.4122	138.867	28.0667	146.291	7.33562	149.413	7.01668	117.24	28.0667	140.34	9.5682
89.5979	6.05986	137.264	19.7743	138.866	28.0667	137.497	13.7144	130.817	19.4553	138.985	28.3857	146.382	6.69774	149.508	6.05986	117.347	28.3857	140.386	8.29244
89.6439	6.05986	137.311	21.05	138.977	27.1099	137.564	12.4387	130.946	20.4122	139.104	28.0667	146.513	6.05986	149.615	7.01668	117.455	28.0667	140.413	8.29244
89.7471	6.3788	137.357	20.7311	139.04	28.7046	137.629	13.0765	131.057	21.369	139.215	29.0235	146.589	7.01668	149.721	7.9735	117.556	29.0235	140.453	8.29244
89.8193	7.01668	137.454	21.369	139.077	29.3425	137.684	13.3955	131.18	20.7311	139.312	28.7046	146.68	7.01668	149.804	7.33562	117.645	28.7046	140.539	8.29244
89.9162	7.33562	137.51	22.0069	139.06	29.6614	137.748	13.7144	131.22	20.4122	139.482	28.3857	146.803	7.33562	149.926	8.29244	117.8	28.3857	140.597	9.88714
89.9947	7.65456	137.618	22.3258	139.113	30.2993	137.848	13.0765	131.328	18.4985	139.584	29.3425	146.887	6.69774	149.997	8.29244	117.893	29.3425	140.653	9.24926
90.1399	7.65456	137.715	22.6447	139.147	28.3857	137.947	14.0334	131.425	20.0932	139.686	28.3857	146.977	6.69774	150.048	8.93032	117.985	28.3857	140.726	10.525
90.2192	7.65456	137.784	23.2826	139.236	27.7478	138.004	14.6712	131.457	19.4553	139.789	28.3857	147.069	7.01668	150.109	9.5682	118.079	28.3857	140.784	10.2061
90.3197	7.65456	137.906	23.6016	139.313	27.4288	138.09	14.3523	131.51	21.05	139.824	29.0235	147.151	8.29244	150.153	10.2061	118.111	29.0235	140.856	10.844
90.4221	6.3788	137.989	23.6016	139.301	28.0667	138.131	14.0334	131.527	20.7311	139.884	28.7046	147.196	8.93032	150.183	8.93032	118.166	28.7046	140.959	9.24926
90.5576	7.01668	138.083	22.6447	139.381	27.4288	138.268	13.7144	131.589	22.0069	139.923	28.3857	147.248	7.65456	150.241	9.24926	118.202	28.3857	141.031	9.5682
90.6269	7.01668	138.179	22.6447	139.473	27.4288	138.363	13.0765	131.648	22.0069	139.982	29.6614	147.273	7.65456	150.275	10.2061	118.255	29.6614	141.082	9.24926
90.7325	7.01668	138.25	22.6447	139.574	27.4288	138.401	13.3955	131.702	22.3258	140.07	29.6614	147.289	8.29244	150.299	9.88714	118.336	29.6614	141.201	9.24926
90.8621	6.05986	138.376	22.6447	139.643	28.0667	138.47	13.0765	131.744	21.369	140.096	28.7046	147.338	7.33562	150.305	9.88714	118.359	28.7046	141.3	8.61138
90.9634	7.01668	138.463	22.0069	139.724	27.1099	138.608	13.0765	131.83	22.3258	140.124	28.7046	147.357	7.01668	150.35	9.5682	118.384	28.7046	141.385	8.29244
91.0797	5.74092	138.557	23.2826	139.852	28.0667	138.684	13.3955	131.902	20.4122	140.247	29.0235	147.406	6.05986	150.429	9.5682	118.497	29.0235	141.475	8.93032
91.1722	6.69774	138.652	22.6447	139.939	29.0235	138.784	13.0765	132.014	20.0932	140.331	27.7478	147.446	6.05986	150.498	9.5682	118.573	27.7478	141.591	9.88714
91.3214	6.69774	138.771	22.9637	140.006	29.3425	138.863	11.8008	132.055	20.0932	140.41	26.472	147.487	6.69774	150.569	8.61138	118.646	26.472	141.671	9.88714
91.4168	6.05986	138.846	23.2826	140.112	28.0667	138.955	13.0765	132.151	20.4122	140.529	28.3857	147.571	7.01668	150.629	8.93032	118.753	28.3857	141.763	9.24926
91.5463	7.01668	138.952	23.6016	140.205	27.4288	139.068	13.0765	132.239	19.4553	140.625	28.7046	147.63	5.42198	150.722	7.9735	118.841	28.7046	141.849	8.61138
91.6186	7.01668	139.075	23.9205	140.304	29.0235	139.122	13.0765	132.337	19.7743	140.739	29.3425	147.722	7.65456	150.783	8.29244	118.945	29.3425	141.955	9.88714
91.668	7.33562	139.097	23.6016	140.414	30.2993	139.255	12.7576	132.428	20.7311	140.834	29.6614	147.782	6.05986	150.891	7.65456	119.031	29.6614	142.052	10.2061
91.7414	7.65456	139.14	23.9205	140.513	28.3857	139.312	14.0334	132.562	21.05	140.939	29.3425	147.854	7.01668	150.956	7.9735	119.127	29.3425	142.162	10.844
91.7358	5.42198	139.198	23.9205	140.622	28.7046	139.429	13.3955	132.631	22.3258	141.04	29.3425	147.919	6.69774	151.047	7.9735	119.219	29.3425	142.256	10.844
91.7981	5.10304	139.262	23.2826	140.717	28.0667	139.516	13.0765	132.726	22.9637	141.158	29.9804	148.046	6.3788	151.115	8.93032	119.327	29.9804	142.314	8.93032
91.8475	5.42198	139.246	23.2826	140.744	28.7046	139.584	13.0765	132.806	22.0069	141.283	29.6614	148.135	7.01668	151.194	7.65456	119.441	29.6614	142.435	10.844
91.865	6.69774	139.352	22.3258	140.8	28.3857	139.705	14.3523	132.917	22.6447	141.376	30.2993	148.198	7.33562	151.315	9.5682	119.526	30.2993	142.535	9.24926
91.9231	6.3788	139.382	23.6016	140.845	28.7046	139.783	15.6281	133.042	22.3258	141.509	29.9804	148.3	6.05986	151.376	10.525	119.647	29.9804	142.6	9.88714
91.9899	6.69774	139.434	23.2826	140.869	28.3857	139.87	14.9902	133.098	21.6879	141.633	31.2561	148.387	6.05986	151.47	8.93032	119.759	31.2561	142.701	9.88714
92.0431	6.3788	139.499	22.9637	140.916	29.0235	139.977	14.9902	133.182	21.6879	141.732	30.2993	148.468	5.42198	151.568	8.61138	119.849	30.2993	142.797	9.88714
92.1235	7.65456	139.633	22.9637	140.944	29.6614	140.046	14.0334	133.229	22.0069	141.83	29.6614	148.56	6.3788	151.631	8.61138	119.939	29.6614	142.851	10.525
92.1802	5.74092	139.677	22.9637	141.012	29.6614	140.144	13.7144	133.268	21.05	141.901	28.7046	148.653	5.74092	151.683	8.29244	120.004	28.7046	142.944	9.5682
92.2505	4.14622	139.756	21.6879	141.058	29.6614	140.231	13.0765	133.357	20.7311	141.944	29.3425	148.753	7.9735	151.709	8.29244	120.042	29.3425	143.024	10.525
92.2455	4.46516	139.861	22.0069	141.121	29.6614	140.334	13.7144	133.378	20.4122	141.998	28.7046	148.806	7.01668	151.743	7.33562	120.091	28.7046	143.102	9.88714
92.2918	4.7841	139.953	22.3258	141.183	30.2993	140.421	14.9902	133.415	21.369	142.053	29.6614	148.949	7.01668	151.79	7.9735	120.142	29.6614	143.184	9.5682
92.3405	5.74092	140.027	21.369	141.237	29.9804	140.534	14.0334	133.479	22.3258	142.136	29.0235	149.016	8.29244	151.825	7.9735	120.218	29.0235	143.262	10.2061
92.3884	5.74092	140.189	22.6447	141.309	29.3425	140.629	14.0334	133.5	21.05	142.141	30.2993	149.107	9.24926	151.854	6.69774	120.222	30.2993	143.345	9.5682
92.4476	6.05986	140.254	23.9205	141.422	27.7478	140.689	14.9902	133.61	19.4553	142.213	30.6182	149.185	9.24926	151.854	7.01668	120.288	30.6182	143.414	11.8008
92.5396	4.46516	140.367	22.9637	141.512	28.3857	140.787	14.6712	133.664	20.7311	142.235	30.2993	149.279	8.61138	151.943	6.05986	120.307	30.2993	143.499	10.2061
92.6198	4.46516	140.479	23.2826	141.599	28.3857	140.895	15.3091	133.734	21.05	142.323	30.6182	149.37	8.29244	152.021	7.65456	120.388	30.6182	143.591	9.5682
92.6968	4.7841	140.601	22.9637	141.646	28.0667	140.975	15.3091	133.814	21.6879	142.406	30.6182	149.463	9.5682	152.088	8.29244	120.464	30.6182	143.704	8.29244
92.7972	6.3788	140.733	23.9205	141.769	28.3857	141.098	14.6712	133.939	20.7311	142.474	31.2561	149.564	9.5682	152.143	8.29244	120.526	31.2561	143.779	9.5682
92.8538	5.42198	140.803	23.9205	141.871	29.6614	141.155	15.6281	133.997	21.05	142.544	31.5751	149.665	10.844	152.215	8.61138	120.589	31.5751	143.864	9.88714
93.0089	5.74092	140.965	24.2394	141.99	28.7046	141.261	15.6281	134.06	21.6879	142.605	31.2561	149.759	9.5682	152.287	8.29244	120.645	31.2561	143.908	9.24926
93.0987	5.10304	141.009	23.9205	142.11	29.9804	141.33	16.2659	134.203	21.6879	142.652	30.9372	149.801	8.93032	152.353	9.24926	120.688	30.9372	144	9.88714
93.1915	3.82728	141.085	24.5584	142.196	29.3425	141.448	16.5849	134.237	22.0069	142.643	29.9804	149.83	7.65456	152.453	9.24926	120.68	29.9804	144.081	10.844
93.3183	4.46516	141.108	25.1963	142.279	29.6614	141.524	15.947	134.366	22.9637	142.686	30.9372	149.864	7.65456	152.52	9.5682	120.718	30.9372	144.154	10.525
93.4049	5.42198	141.181	23.2826	142.4	29.6614	141.626	16.2659	134.446	23.2826	142.73	32.2129	149.873	7.65456	152.628	9.5682	120.759	32.2129	144.257	9.5682
93.5279	4.46516	141.214	23.2826	142.501	30.2993	141.708	16.2659	134.566	23.2826	142.783	32.8508	149.893	8.29244	152.695	9.24926	120.807	32.8508	144.336	9.5682
93.655	4.7841	141.261	23.2826	142.602	31.5751	141.823	15.3091	134.676	23.9205	142.849	32.5319	149.942	8.93032	152.802	8.29244	120.868	32.5319	144.399	10.844
93.7074	5.74092	141.324	22.9637	142.726	31.2561	141.854	15.947	134.775	21.6879	142.876	32.5319	149.978	7.9735	152.897	7.65456	120.892	32.5319	144.503	10.2061
93.8692	6.05986	141.372	22.0069	142.762	32.2129	141.957	15.947	134.889	23.2826	142.928	33.4887	150.031	7.9735	153.009	8.29244	120.939	33.4887	144.57	10.844
93.9731	5.74092	141.424	21.369	142.874	32.2129	141.98	16.2659	134.98	23.6016	143.006	32.5319	150.086	8.29244	153.097	7.65456	121.01	32.5319	144.657	10.525
94.1124	5.42198	141.527	21.6879	142.974	32.5319	141.99	16.9038	135.048	22.9637	143.081	33.1698	150.133	9.24926	153.171	7.01668	121.078	33.1698	144.728	9.88714
94.2504	6.05986	141.61	22.3258	143.054	30.2993	142.029	16.9038	135.121	23.6016	143.174	33.4887	150.164	8.93032	153.291	5.74092	121.163	33.4887	144.801	9.5682
94.3361	7.01668	141.691	23.2826	143.17	30.2993	142.042	16.5849	135.156	24.5584	143.257	33.1698	150.227	8.29244	153.392	5.74092	121.238	33.1698	144.867	10.525
94.408	7.65456	141.793	22.9637	143.274	30.9372	142.069	16.9038	135.215	23.2826	143.375	33.8076	150.333	9.88714	153.5	5.74092	121.346	33.8076	144.903	9.88714
94.4783	7.01668	141.845	24.2394	143.369	30.6182	142.131	17.5417	135.222	24.2394	143.478	34.4455	150.376	9.5682	153.594	6.69774	121.44	34.4455	144.991	9.24926
94.5169	7.9735	141.924	24.2394	143.457	30.2993	142.157	16.9038	135.239	23.9205	143.567	34.1266	150.438	9.88714	153.71	7.9735	121.521	34.1266	145.048	9.5682
94.616	7.9735	142.022	24.2394	143.573	30.6182	142.203	15.947	135.339	22.6447	143.731	34.4455	150.513	9.88714	153.764	8.93032	121.671	34.4455	145.096	10.2061
94.6549	8.29244	142.091	24.8773	143.615	30.6182	142.257	16.2659	135.351	21.6879	143.782	34.7645	150.651	9.88714	153.901	8.61138	121.717	34.7645	145.158	10.2061
94.7184	9.5682	142.191	25.1963	143.665	31.2561	142.313	16.2659	135.405	22.6447	143.896	36.3592	150.716	11.4818	153.966	7.33562	121.821	36.3592	145.223	10.844
94.7779	9.24926	142.263	24.8773	143.749	29.9804	142.38	15.3091	135.492	23.2826	143.988	34.7645	150.78	10.525	154.087	6.3788	121.905	34.7645	145.296	11.1629
94.8645	8.93032	142.353	25.5152	143.772	31.2561	142.445	15.3091	135.56	23.9205	144.127	35.4023	150.886	9.5682	154.185	5.10304	122.031	35.4023	145.378	10.844
94.9684	8.93032	142.435	24.8773	143.79	30.9372	142.491	14.0334	135.677	23.9205	144.245	35.4023	150.984	8.93032	154.284	6.05986	122.139	35.4023	145.457	10.844
95.0323	9.5682	142.542	25.1963	143.825	29.6614	142.611	15.947	135.741	24.5584	144.39	35.0834	151.089	8.93032	154.397	5.74092	122.271	35.0834	145.513	10.2061
95.1335	9.88714	142.671	25.1963	143.856	30.6182	142.689	15.947	135.799	24.5584	144.462	35.0834	151.138	7.65456	154.45	6.05986	122.336	35.0834	145.556	10.2061
95.1639	9.24926	142.779	26.1531	143.926	30.9372	142.733	15.947	135.906	24.2394	144.629	36.0402	151.258	8.29244	154.497	8.61138	122.489	36.0402	145.651	9.5682
95.2674	9.24926	142.797	26.472	143.952	31.2561	142.822	17.2228	135.996	22.6447	144.684	35.0834	151.336	8.29244	154.506	8.29244	122.539	35.0834	145.726	10.2061
95.3345	7.65456	142.863	27.1099	144.027	31.5751	142.922	15.6281	136.073	22.9637	144.763	34.7645	151.42	9.24926	154.57	8.93032	122.611	34.7645	145.809	10.525
95.3758	5.74092	142.907	26.791	144.086	31.894	143.013	17.2228	136.141	24.8773	144.793	35.4023	151.515	8.93032	154.572	8.29244	122.638	35.4023	145.877	10.525
95.4315	6.05986	142.968	26.472	144.17	32.5319	143.047	16.2659	136.301	24.2394	144.87	35.0834	151.588	8.93032	154.616	8.29244	122.709	35.0834	145.955	11.8008
95.4558	5.74092	142.993	27.1099	144.268	32.8508	143.144	16.2659	136.393	24.8773	145	34.1266	151.708	8.61138	154.658	8.93032	122.827	34.1266	146.027	11.1629
95.5138	5.74092	143.023	26.472	144.325	32.5319	143.233	16.2659	136.471	23.2826	145.058	34.1266	151.754	10.2061	154.686	8.93032	122.88	34.1266	146.113	10.844
95.5973	6.3788	143.077	26.791	144.4	33.8076	143.276	15.947	136.552	23.2826	145.136	33.4887	151.866	8.93032	154.768	9.5682	122.95	33.4887	146.193	10.844
95.6742	6.69774	143.105	27.7478	144.473	33.4887	143.384	16.2659	136.678	23.6016	145.244	34.4455	151.93	7.01668	154.813	9.5682	123.049	34.4455	146.259	11.1629
95.7594	6.05986	143.164	27.4288	144.556	32.8508	143.495	16.9038	136.785	23.6016	145.351	35.0834	152.013	8.61138	154.84	9.24926	123.146	35.0834	146.339	10.525
95.8611	6.69774	143.201	27.4288	144.639	31.894	143.592	15.6281	136.889	22.9637	145.414	34.7645	152.115	7.33562	154.93	8.29244	123.204	34.7645	146.411	10.2061
95.9353	7.33562	143.304	25.8341	144.764	32.8508	143.67	15.6281	136.965	23.6016	145.511	36.0402	152.198	7.33562	154.956	8.61138	123.292	36.0402	146.536	10.2061
96.0427	6.69774	143.371	26.472	144.845	32.2129	143.775	16.2659	137.1	23.9205	145.591	35.7213	152.259	7.65456	155.057	8.93032	123.365	35.7213	146.603	10.2061
96.0903	6.69774	143.487	26.1531	144.93	31.894	143.86	16.2659	137.2	24.2394	145.606	36.0402	152.325	8.29244	155.147	8.61138	123.379	36.0402	146.677	10.2061
96.1501	6.05986	143.572	25.5152	145.067	32.5319	143.936	15.947	137.295	24.2394	145.635	35.4023	152.381	7.9735	155.207	7.01668	123.405	35.4023	146.738	10.525
96.1811	6.69774	143.67	24.8773	145.166	34.1266	144.048	15.6281	137.433	24.8773	145.664	34.7645	152.447	7.65456	155.279	7.33562	123.432	34.7645	146.834	10.525
96.266	5.74092	143.748	27.1099	145.242	35.7213	144.138	16.2659	137.514	24.2394	145.693	35.0834	152.436	9.5682	155.361	6.3788	123.458	35.0834	146.898	9.24926
96.2743	6.05986	143.856	26.472	145.333	34.4455	144.237	17.2228	137.657	24.2394	145.75	34.4455	152.49	8.29244	155.424	7.01668	123.51	34.4455	146.952	8.29244
96.3554	7.01668	143.94	28.0667	145.463	34.4455	144.306	16.2659	137.717	24.2394	145.789	34.7645	152.516	9.88714	155.543	8.29244	123.545	34.7645	147.086	9.24926
96.4135	6.3788	144.087	28.3857	145.57	34.1266	144.405	16.5849	137.837	23.2826	145.81	36.0402	152.557	10.525	155.614	8.61138	123.564	36.0402	147.138	7.65456
96.5252	7.9735	144.192	28.0667	145.657	33.1698	144.502	16.9038	137.926	23.9205	145.925	35.0834	152.594	9.88714	155.72	8.61138	123.67	35.0834	147.225	8.61138
96.6129	7.01668	144.303	28.0667	145.739	34.7645	144.613	15.6281	138.028	23.6016	145.977	36.0402	152.636	10.844	155.793	9.5682	123.717	36.0402	147.331	9.5682
96.7065	6.69774	144.411	28.3857	145.86	34.1266	144.679	15.947	138.113	22.3258	146.081	34.7645	152.685	11.1629	155.887	10.525	123.811	34.7645	147.364	10.2061
96.8009	7.65456	144.517	28.3857	145.947	33.1698	144.791	14.9902	138.168	22.9637	146.141	35.4023	152.743	10.2061	155.983	10.844	123.866	35.4023	147.441	10.844
96.8797	7.01668	144.61	28.7046	146.094	32.5319	144.895	14.9902	138.222	23.2826	146.204	36.3592	152.807	9.5682	156.066	9.88714	123.923	36.3592	147.515	10.844
96.9105	7.65456	144.699	28.3857	146.162	33.1698	144.975	15.3091	138.246	23.6016	146.327	36.0402	152.854	9.5682	156.175	9.24926	124.035	36.0402	147.63	10.2061
97.0089	8.93032	144.765	28.3857	146.249	33.4887	145.054	14.3523	138.292	23.6016	146.427	34.7645	152.933	9.5682	156.22	7.9735	124.127	34.7645	147.656	11.1629
97.0355	7.65456	144.81	28.0667	146.387	33.4887	145.155	14.9902	138.326	24.2394	146.51	35.0834	153.022	8.93032	156.357	8.61138	124.203	35.0834	147.787	11.1629
97.1146	6.3788	144.873	28.7046	146.471	32.8508	145.239	15.6281	138.365	23.2826	146.622	35.7213	153.097	7.65456	156.459	6.69774	124.305	35.7213	147.82	11.1629
97.19	6.05986	144.892	28.7046	146.553	33.4887	145.322	16.9038	138.363	23.9205	146.757	36.6781	153.17	7.01668	156.532	7.01668	124.427	36.6781	147.925	10.844
97.2159	6.3788	144.957	28.3857	146.605	33.4887	145.408	18.1796	138.458	24.2394	146.847	36.6781	153.257	7.33562	156.632	8.29244	124.51	36.6781	147.994	10.2061
97.3189	7.33562	144.99	28.0667	146.661	34.1266	145.497	16.2659	138.523	24.5584	146.964	36.0402	153.351	7.9735	156.727	7.01668	124.616	36.0402	148.098	9.24926
97.3802	7.65456	145.062	29.0235	146.701	33.8076	145.602	16.2659	138.566	24.5584	147.064	36.997	153.44	7.9735	156.83	8.29244	124.707	36.997	148.147	9.88714
97.475	9.24926	145.112	30.2993	146.721	35.4023	145.671	16.2659	138.646	24.2394	147.169	36.997	153.562	7.9735	156.899	7.33562	124.803	36.997	148.195	10.2061
97.5611	8.93032	145.195	29.6614	146.773	35.4023	145.765	16.5849	138.753	26.1531	147.312	37.316	153.635	8.29244	156.992	8.29244	124.933	37.316	148.315	10.844
97.6816	7.01668	145.312	28.7046	146.789	35.7213	145.838	16.2659	138.828	24.8773	147.396	36.997	153.69	7.65456	157.08	7.9735	125.01	36.997	148.419	11.4818
97.7825	7.33562	145.35	28.3857	146.828	35.4023	145.957	17.2228	138.917	24.5584	147.496	37.9539	153.813	6.69774	157.153	7.65456	125.101	37.9539	148.437	12.4387
97.8847	6.69774	145.437	27.4288	146.844	36.0402	146.038	17.2228	139.002	23.6016	147.61	37.6349	153.922	5.74092	157.285	6.69774	125.205	37.6349	148.513	12.7576
97.9975	7.01668	145.489	28.7046	146.925	36.997	146.118	16.9038	139.053	23.9205	147.725	37.316	154.034	7.01668	157.374	6.69774	125.309	37.316	148.582	12.1197
98.1395	7.65456	145.628	27.1099	147.017	36.3592	146.213	16.2659	139.157	24.8773	147.839	36.6781	154.115	7.33562	157.472	7.33562	125.413	36.6781	148.687	11.8008
98.2006	7.65456	145.729	27.7478	147.042	36.3592	146.286	16.2659	139.286	25.5152	147.923	37.6349	154.212	7.65456	157.551	8.29244	125.489	37.6349	148.76	12.1197
98.3311	7.33562	145.824	27.4288	147.16	35.7213	146.386	16.2659	139.362	26.1531	148	38.2728	154.294	7.01668	157.637	7.65456	125.559	38.2728	148.853	12.1197
98.4947	7.01668	145.914	28.0667	147.213	36.6781	146.452	16.9038	139.462	26.1531	148.09	37.6349	154.4	7.65456	157.746	7.65456	125.642	37.6349	148.902	12.4387
98.5939	7.01668	146.045	27.7478	147.306	36.3592	146.53	16.9038	139.577	26.1531	148.199	36.6781	154.478	6.69774	157.868	8.29244	125.741	36.6781	148.981	13.0765
98.731	7.01668	146.148	28.3857	147.401	37.316	146.652	16.2659	139.676	26.1531	148.285	37.6349	154.583	6.69774	157.93	7.65456	125.819	37.6349	149.076	12.1197
98.8566	7.65456	146.253	28.7046	147.456	37.6349	146.715	16.9038	139.768	25.5152	148.384	36.997	154.698	7.01668	158.037	9.5682	125.909	36.997	149.151	12.1197
98.9851	9.88714	146.372	28.7046	147.558	37.9539	146.836	16.5849	139.853	24.5584	148.498	37.316	154.758	7.01668	158.066	10.2061	126.014	37.316	149.233	11.1629
99.1184	8.29244	146.508	28.7046	147.641	37.9539	146.885	17.5417	139.971	24.8773	148.593	36.997	154.904	7.01668	158.184	8.93032	126.1	36.997	149.304	12.1197
99.1963	10.2061	146.61	28.0667	147.754	37.316	146.98	17.5417	140.052	27.1099	148.646	37.9539	154.988	7.01668	158.316	9.24926	126.148	37.9539	149.395	11.1629
99.2774	9.5682	146.659	29.3425	147.84	38.5917	147.061	17.5417	140.128	27.4288	148.669	38.5917	155.037	7.33562	158.386	9.88714	126.169	38.5917	149.436	10.844
99.3665	9.24926	146.762	28.7046	147.95	37.316	147.147	17.2228	140.209	26.1531	148.704	38.2728	155.12	7.65456	158.475	8.93032	126.201	38.2728	149.501	11.8008
99.4496	8.61138	146.773	29.6614	148.01	36.997	147.288	17.2228	140.291	26.1531	148.727	37.316	155.235	9.24926	158.572	8.93032	126.222	37.316	149.584	12.1197
99.504	8.93032	146.835	29.6614	148.104	37.6349	147.34	18.4985	140.364	26.1531	148.775	39.5486	155.332	9.24926	158.65	8.29244	126.266	39.5486	149.67	13.0765
99.6003	8.29244	146.863	29.6614	148.218	36.997	147.46	17.2228	140.405	25.8341	148.827	38.5917	155.425	8.29244	158.746	8.93032	126.313	38.5917	149.748	11.4818
99.6471	9.5682	146.891	29.6614	148.34	36.0402	147.533	16.2659	140.502	26.791	148.86	37.6349	155.503	8.61138	158.826	8.29244	126.343	37.6349	149.843	11.8008
99.6989	8.93032	146.938	30.6182	148.417	36.0402	147.572	17.2228	140.593	24.8773	148.912	38.2728	155.574	7.65456	158.917	7.9735	126.391	38.2728	149.912	12.7576
99.808	8.61138	147.025	30.6182	148.52	36.0402	147.686	17.8606	140.698	23.9205	148.986	38.5917	155.657	8.61138	159.018	9.24926	126.458	38.5917	149.914	12.4387
99.8955	7.9735	147.043	30.6182	148.609	36.3592	147.749	17.5417	140.781	25.5152	149.041	37.9539	155.754	9.5682	159.114	9.5682	126.508	37.9539	149.995	12.7576
99.9906	8.61138	147.139	30.9372	148.734	37.316	147.821	17.5417	140.837	25.5152	149.117	39.2296	155.861	9.88714	159.181	9.24926	126.577	39.2296	150.088	12.4387
100.082	7.9735	147.217	30.2993	148.803	36.3592	147.909	17.5417	140.903	25.5152	149.213	39.2296	155.95	8.93032	159.286	9.24926	126.665	39.2296	150.179	10.525
100.143	7.65456	147.277	30.2993	148.92	36.0402	148	17.5417	140.959	25.1963	149.27	39.2296	156.024	8.29244	159.27	8.93032	126.717	39.2296	150.246	9.88714
100.243	7.33562	147.36	29.9804	149.043	36.0402	148.064	17.5417	140.954	26.1531	149.388	38.9107	156.098	9.24926	159.313	9.88714	126.824	38.9107	150.342	9.24926
100.289	8.29244	147.5	30.2993	149.139	36.997	148.139	16.5849	140.978	27.1099	149.515	38.9107	156.13	8.29244	159.345	9.5682	126.94	38.9107	150.377	9.5682
100.32	9.24926	147.563	30.2993	149.253	36.0402	148.213	16.9038	141.019	27.1099	149.615	39.8675	156.207	8.93032	159.392	8.93032	127.031	39.8675	150.489	7.9735
100.393	8.61138	147.64	29.6614	149.314	35.4023	148.299	18.1796	141.064	27.7478	149.672	37.6349	156.253	9.88714	159.414	8.93032	127.083	37.6349	150.547	9.24926
100.43	8.29244	147.79	29.6614	149.416	36.997	148.395	17.2228	141.123	26.791	149.802	38.5917	156.29	8.93032	159.42	10.2061	127.201	38.5917	150.615	10.2061
100.486	7.65456	147.895	29.3425	149.471	36.6781	148.479	17.5417	141.159	27.1099	149.914	38.2728	156.33	8.61138	159.455	9.88714	127.303	38.2728	150.703	10.2061
100.552	8.61138	148.024	29.0235	149.503	37.316	148.531	16.5849	141.212	27.4288	150.013	39.5486	156.387	9.5682	159.507	9.5682	127.393	39.5486	150.741	10.844
100.641	7.65456	148.095	29.6614	149.531	37.316	148.625	17.2228	141.279	26.472	150.137	40.5054	156.453	9.5682	159.564	8.61138	127.507	40.5054	150.84	10.525
100.707	8.61138	148.192	29.3425	149.597	38.2728	148.694	16.9038	141.38	27.7478	150.243	39.5486	156.469	8.61138	159.599	9.24926	127.604	39.5486	150.924	11.4818
100.803	7.65456	148.35	29.6614	149.596	37.6349	148.774	16.9038	141.417	26.472	150.344	39.8675	156.528	8.61138	159.672	8.29244	127.695	39.8675	151.007	12.1197
100.922	8.29244	148.451	29.9804	149.618	37.6349	148.853	16.5849	141.471	27.1099	150.44	38.9107	156.556	8.93032	159.703	9.24926	127.782	38.9107	151.065	11.8008
100.932	7.9735	148.567	29.6614	149.658	38.5917	148.96	16.9038	141.607	26.472	150.529	38.5917	156.669	8.93032	159.78	8.29244	127.863	38.5917	151.142	11.1629
101.031	7.33562	148.658	31.2561	149.716	37.6349	149.049	18.1796	141.689	26.472	150.563	39.5486	156.71	7.9735	159.862	8.93032	127.895	39.5486	151.215	10.525
101.06	7.01668	148.799	32.5319	149.782	37.316	149.096	17.5417	141.766	26.1531	150.581	40.8243	156.825	8.29244	159.94	7.9735	127.911	40.8243	151.289	10.844
101.113	7.9735	148.86	33.1698	149.846	36.997	149.191	19.1364	141.892	26.791	150.659	40.5054	156.89	7.9735	160.006	7.01668	127.982	40.5054	151.346	11.8008
101.157	7.33562	148.989	32.5319	149.905	36.3592	149.254	19.1364	141.981	27.7478	150.662	39.5486	156.934	9.5682	160.046	8.61138	127.985	39.5486	151.411	11.4818
101.223	7.33562	149.02	33.4887	149.985	37.6349	149.33	18.8175	142.072	28.3857	150.733	39.5486	156.987	9.5682	160.159	9.5682	128.05	39.5486	151.503	12.1197
101.311	7.01668	149.112	33.8076	150.066	38.5917	149.409	18.1796	142.183	28.7046	150.775	40.5054	157.108	9.5682	160.264	8.61138	128.087	40.5054	151.592	12.4387
101.355	6.69774	149.189	32.5319	150.157	39.2296	149.475	17.8606	142.285	27.4288	150.817	40.5054	157.181	9.24926	160.309	8.29244	128.126	40.5054	151.65	12.4387
101.415	7.65456	149.298	32.8508	150.244	37.9539	149.559	17.5417	142.363	27.1099	150.908	39.8675	157.279	7.9735	160.416	9.5682	128.208	39.8675	151.716	10.844
101.504	8.29244	149.371	32.5319	150.334	37.9539	149.654	17.2228	142.461	26.791	150.965	40.5054	157.322	8.29244	160.496	8.93032	128.261	40.5054	151.782	11.4818
101.611	9.24926	149.479	31.5751	150.381	38.2728	149.738	17.5417	142.58	26.791	151.048	41.7811	157.446	9.24926	160.612	9.5682	128.337	41.7811	151.898	10.844
101.708	8.93032	149.514	31.2561	150.458	37.9539	149.825	18.1796	142.684	26.791	151.126	42.1001	157.523	9.5682	160.668	8.61138	128.407	42.1001	151.96	12.1197
101.815	8.93032	149.639	31.5751	150.584	38.9107	149.9	16.9038	142.775	26.472	151.22	41.1433	157.6	8.93032	160.758	9.24926	128.493	41.1433	152.017	12.1197
101.907	8.93032	149.701	33.1698	150.653	38.5917	149.987	17.2228	142.877	26.1531	151.3	41.4622	157.699	9.88714	160.852	9.24926	128.566	41.4622	152.089	12.7576
102.016	7.9735	149.745	33.4887	150.748	38.2728	150.068	17.5417	143.014	25.8341	151.448	42.738	157.756	9.88714	160.94	9.88714	128.7	42.738	152.155	13.3955
102.117	7.65456	149.783	33.4887	150.862	36.997	150.164	16.9038	143.071	27.1099	151.491	41.1433	157.86	9.5682	161.059	8.93032	128.74	41.1433	152.254	12.7576
102.221	8.61138	149.783	31.894	150.945	38.5917	150.238	17.5417	143.204	27.1099	151.611	40.5054	157.915	9.24926	161.101	9.5682	128.85	40.5054	152.342	13.7144
102.333	7.01668	149.822	31.5751	151.055	39.8675	150.299	18.4985	143.29	26.791	151.713	41.1433	158.015	9.5682	161.224	9.88714	128.942	41.1433	152.394	13.7144
102.409	7.9735	149.88	30.2993	151.114	40.5054	150.402	17.5417	143.419	27.4288	151.837	41.1433	158.093	9.5682	161.291	10.2061	129.055	41.1433	152.478	13.7144
102.595	7.01668	149.939	30.2993	151.241	40.5054	150.459	16.5849	143.473	27.1099	151.946	40.8243	158.171	8.61138	161.355	9.88714	129.155	40.8243	152.537	12.4387
102.699	8.93032	149.943	31.5751	151.307	39.8675	150.566	18.1796	143.62	26.791	152.1	40.8243	158.273	7.65456	161.467	7.9735	129.295	40.8243	152.601	13.7144
102.819	7.65456	150.027	31.894	151.436	38.5917	150.595	19.4553	143.708	26.472	152.165	42.419	158.352	8.29244	161.568	8.29244	129.354	42.419	152.698	13.0765
102.947	8.61138	150.055	31.894	151.531	38.5917	150.699	19.1364	143.83	26.472	152.236	42.1001	158.432	8.61138	161.663	7.33562	129.419	42.1001	152.774	12.7576
103.038	8.61138	150.138	32.8508	151.65	38.2728	150.75	18.8175	143.903	27.1099	152.335	42.1001	158.514	9.24926	161.716	9.5682	129.508	42.1001	152.852	12.4387
103.132	8.29244	150.235	31.894	151.709	39.5486	150.835	17.5417	143.941	27.4288	152.43	41.4622	158.621	8.29244	161.813	9.5682	129.596	41.4622	152.936	12.7576
103.241	10.2061	150.27	33.1698	151.817	39.8675	150.887	19.1364	144.019	27.7478	152.454	41.4622	158.717	9.24926	161.902	9.5682	129.618	41.4622	153.008	12.1197
103.3	9.24926	150.411	30.9372	151.914	40.5054	150.968	19.7743	144.106	27.7478	152.519	42.1001	158.762	9.24926	162.006	8.93032	129.677	42.1001	153.076	12.7576
103.364	9.88714	150.459	31.5751	152.033	41.1433	151.067	19.4553	144.146	28.0667	152.531	41.1433	158.87	8.61138	162.057	8.29244	129.687	41.1433	153.124	12.7576
103.425	10.525	150.571	32.8508	152.095	41.4622	151.13	18.4985	144.217	27.7478	152.552	41.7811	158.977	9.5682	162.138	9.5682	129.707	41.7811	153.224	12.1197
103.498	9.5682	150.67	32.2129	152.242	41.1433	151.165	17.8606	144.284	28.3857	152.659	42.419	159.024	9.88714	162.27	8.93032	129.804	42.419	153.271	12.4387
103.534	8.29244	150.763	32.8508	152.299	40.8243	151.242	18.8175	144.358	29.0235	152.659	42.419	159.119	8.93032	162.347	9.5682	129.804	42.419	153.376	11.4818
103.636	7.9735	150.881	33.1698	152.412	40.1864	151.373	18.4985	144.409	29.0235	152.75	42.738	159.197	8.93032	162.431	10.844	129.887	42.738	153.445	12.7576
103.706	8.61138	150.954	32.5319	152.481	39.8675	151.432	18.8175	144.492	29.0235	152.767	43.0569	159.284	8.61138	162.503	10.525	129.902	43.0569	153.567	12.1197
103.798	7.33562	151.09	32.8508	152.505	39.5486	151.497	19.7743	144.569	28.3857	152.895	44.3327	159.348	8.61138	162.592	10.525	130.019	44.3327	153.631	12.4387
103.884	7.01668	151.209	32.5319	152.627	39.8675	151.528	18.8175	144.647	27.7478	152.976	44.6516	159.457	8.29244	162.686	9.88714	130.093	44.6516	153.736	12.4387
103.998	7.01668	151.297	34.4455	152.691	40.1864	151.662	19.4553	144.753	26.472	153.045	44.3327	159.527	8.93032	162.799	10.2061	130.156	44.3327	153.797	12.1197
104.067	8.61138	151.38	32.8508	152.765	39.2296	151.739	18.8175	144.789	25.1963	153.131	44.0137	159.615	7.9735	162.847	9.88714	130.234	44.0137	153.869	12.4387
104.211	8.29244	151.484	31.5751	152.853	39.5486	151.821	19.4553	144.854	26.791	153.206	44.3327	159.712	8.93032	162.949	10.2061	130.302	44.3327	153.965	12.1197
104.257	7.9735	151.504	31.2561	152.926	39.2296	151.875	18.4985	144.915	28.0667	153.321	44.3327	159.802	9.5682	163.034	9.88714	130.407	44.3327	154.04	13.0765
104.409	8.29244	151.58	31.2561	153.003	40.1864	151.944	18.8175	145.031	27.7478	153.411	44.6516	159.859	7.9735	163.101	9.88714	130.489	44.6516	154.085	13.7144
104.518	7.33562	151.599	31.5751	153.084	40.1864	152.031	19.4553	145.065	29.3425	153.514	44.0137	159.939	7.01668	163.151	11.1629	130.583	44.0137	154.188	13.3955
104.631	7.33562	151.625	31.5751	153.187	41.1433	152.107	19.4553	145.187	29.3425	153.581	43.3758	160.036	8.61138	163.236	9.5682	130.644	43.3758	154.223	14.0334
104.737	7.01668	151.676	30.9372	153.271	40.8243	152.19	18.8175	145.195	29.3425	153.707	44.3327	160.103	9.24926	163.299	10.844	130.759	44.3327	154.318	13.7144
104.853	7.01668	151.735	33.1698	153.364	41.1433	152.289	17.5417	145.318	28.7046	153.812	45.2895	160.201	7.9735	163.418	10.2061	130.855	45.2895	154.382	13.3955
104.991	6.69774	151.758	32.8508	153.47	41.4622	152.329	18.1796	145.43	28.0667	153.896	45.6084	160.291	8.29244	163.441	10.2061	130.931	45.6084	154.438	13.7144
105.104	7.65456	151.815	32.8508	153.54	41.7811	152.405	17.8606	145.518	28.7046	154.016	44.9705	160.372	9.24926	163.519	10.2061	131.04	44.9705	154.536	14.0334
105.178	8.61138	151.873	32.5319	153.587	42.419	152.513	19.7743	145.587	29.3425	154.159	44.9705	160.46	9.5682	163.609	9.5682	131.17	44.9705	154.595	14.3523
105.321	7.33562	151.947	33.1698	153.698	40.8243	152.608	19.7743	145.703	28.7046	154.274	45.6084	160.533	9.24926	163.654	9.88714	131.275	45.6084	154.686	14.6712
105.417	7.9735	152.022	33.1698	153.815	42.419	152.644	19.7743	145.789	29.0235	154.359	45.2895	160.612	9.24926	163.779	11.1629	131.353	45.2895	154.739	14.0334
105.477	7.9735	152.136	32.2129	153.886	41.7811	152.762	18.8175	145.892	29.6614	154.439	45.2895	160.722	7.9735	163.825	11.4818	131.425	45.2895	154.837	14.0334
105.532	8.93032	152.205	33.8076	153.983	42.1001	152.839	18.4985	145.967	29.3425	154.504	46.8842	160.782	7.9735	163.943	11.4818	131.485	46.8842	154.892	14.0334
105.596	8.61138	152.323	34.7645	154.098	42.1001	152.868	17.5417	146.053	29.3425	154.605	45.9274	160.863	6.3788	164.036	11.4818	131.577	45.9274	154.921	14.0334
105.632	7.33562	152.386	34.7645	154.158	41.7811	152.966	18.4985	146.164	29.9804	154.675	46.2463	160.916	7.65456	164.082	11.4818	131.64	46.2463	155.046	12.4387
105.672	7.65456	152.482	35.7213	154.295	42.738	153.058	18.4985	146.234	29.3425	154.781	47.2031	160.995	8.93032	164.164	10.844	131.737	47.2031	155.102	13.0765
105.696	9.24926	152.598	34.7645	154.314	43.0569	153.139	19.4553	146.379	28.7046	154.858	47.5221	161.062	9.5682	164.227	11.8008	131.808	47.5221	155.2	12.1197
105.728	9.5682	152.701	34.1266	154.358	43.0569	153.201	19.4553	146.43	29.3425	154.94	47.841	161.142	9.5682	164.342	10.525	131.882	47.841	155.291	13.7144
105.758	9.88714	152.82	35.7213	154.452	43.3758	153.264	18.8175	146.531	29.3425	155.032	48.1599	161.191	10.2061	164.412	9.88714	131.966	48.1599	155.32	13.7144
105.789	9.24926	152.905	36.0402	154.471	43.0569	153.375	20.4122	146.641	30.2993	155.102	46.2463	161.268	10.525	164.486	9.88714	132.03	46.2463	155.402	13.7144
105.883	8.29244	153.044	36.0402	154.543	43.6948	153.414	21.05	146.735	30.6182	155.224	45.9274	161.349	11.1629	164.599	10.2061	132.141	45.9274	155.457	14.0334
105.961	9.5682	153.122	36.0402	154.554	44.3327	153.507	21.05	146.835	29.6614	155.325	46.5652	161.452	11.4818	164.634	10.2061	132.233	46.5652	155.537	13.7144
105.994	8.61138	153.224	36.0402	154.641	44.6516	153.606	20.7311	146.886	30.2993	155.433	46.5652	161.513	11.1629	164.763	9.5682	132.331	46.5652	155.627	13.3955
106.064	7.9735	153.288	36.997	154.668	44.6516	153.688	20.7311	146.983	29.9804	155.482	47.2031	161.575	10.844	164.817	8.93032	132.376	47.2031	155.673	13.3955
106.153	10.2061	153.323	36.6781	154.747	44.3327	153.737	21.05	147.063	29.3425	155.614	45.6084	161.645	11.4818	164.862	7.9735	132.496	45.6084	155.747	14.0334
106.215	8.93032	153.403	36.0402	154.809	43.6948	153.83	22.3258	147.123	29.6614	155.682	47.2031	161.743	11.1629	164.926	8.61138	132.558	47.2031	155.791	13.7144
106.282	8.93032	153.453	35.7213	154.862	44.3327	153.898	21.369	147.189	30.2993	155.758	48.1599	161.784	11.1629	165.004	8.93032	132.627	48.1599	155.891	12.7576
106.352	10.525	153.48	36.0402	154.953	44.6516	153.986	20.7311	147.232	29.9804	155.844	47.5221	161.905	11.4818	165.076	8.61138	132.706	47.5221	155.963	14.0334
106.467	9.5682	153.531	36.997	155.052	44.9705	154.047	20.0932	147.309	29.6614	155.95	47.5221	161.967	12.4387	165.171	8.61138	132.802	47.5221	156.02	13.0765
106.571	10.2061	153.573	37.316	155.111	43.6948	154.154	20.0932	147.403	31.2561	156.022	47.841	162.062	10.525	165.208	9.5682	132.867	47.841	156.074	12.4387
106.714	10.525	153.63	38.2728	155.231	44.6516	154.227	19.7743	147.511	31.894	156.139	47.841	162.133	11.1629	165.289	8.93032	132.974	47.841	156.189	13.7144
106.77	10.525	153.689	36.997	155.281	44.3327	154.289	21.05	147.566	31.894	156.181	48.7978	162.207	10.844	165.338	9.5682	133.013	48.7978	156.24	11.4818
106.857	9.5682	153.742	36.3592	155.362	44.9705	154.374	20.0932	147.651	32.2129	156.273	49.1168	162.285	9.88714	165.423	9.88714	133.097	49.1168	156.303	11.8008
106.968	7.65456	153.821	36.0402	155.418	45.6084	154.463	19.7743	147.731	32.8508	156.304	49.4357	162.348	9.88714	165.491	9.24926	133.124	49.4357	156.381	12.1197
107.047	8.61138	153.893	36.3592	155.491	46.8842	154.518	20.0932	147.849	33.1698	156.371	48.7978	162.432	10.2061	165.605	10.2061	133.185	48.7978	156.486	11.4818
107.121	7.65456	153.951	36.6781	155.618	45.9274	154.621	19.7743	147.922	33.4887	156.358	48.1599	162.529	9.24926	165.659	11.1629	133.174	48.1599	156.519	11.1629
107.184	7.9735	154.051	35.7213	155.699	44.3327	154.687	18.8175	148.027	32.8508	156.323	49.7546	162.631	10.2061	165.722	10.2061	133.142	49.7546	156.613	11.8008
107.23	8.61138	154.142	36.6781	155.787	45.6084	154.772	18.8175	148.082	32.8508	156.371	50.3925	162.687	9.5682	165.808	11.1629	133.186	50.3925	156.673	11.8008
107.311	9.5682	154.206	36.0402	155.873	44.9705	154.86	20.4122	148.177	32.8508	156.36	49.7546	162.784	9.88714	165.87	11.8008	133.176	49.7546	156.768	12.4387
107.352	8.61138	154.316	35.0834	155.981	45.6084	154.91	21.05	148.281	32.5319	156.395	49.7546	162.842	9.88714	165.961	12.1197	133.207	49.7546	156.878	13.0765
107.401	8.61138	154.447	34.7645	156.049	45.6084	155.003	20.0932	148.407	32.5319	156.406	50.0736	162.901	9.88714	166.044	10.525	133.218	50.0736	156.943	12.7576
107.469	8.61138	154.55	35.0834	156.161	45.2895	155.09	21.05	148.451	33.8076	156.475	49.7546	163	8.93032	166.115	11.1629	133.28	49.7546	157.056	12.7576
107.544	8.93032	154.638	36.3592	156.215	46.8842	155.178	20.7311	148.584	32.5319	156.511	50.0736	163.077	10.2061	166.221	9.24926	133.313	50.0736	157.128	11.8008
107.642	8.93032	154.739	37.316	156.314	46.5652	155.221	21.6879	148.642	31.894	156.563	50.7115	163.152	9.5682	166.303	10.2061	133.361	50.7115	157.204	12.4387
107.73	10.525	154.876	36.997	156.435	46.5652	155.302	21.05	148.747	31.2561	156.645	51.0304	163.227	9.5682	166.344	10.525	133.435	51.0304	157.262	11.4818
107.787	10.844	154.924	37.316	156.528	45.9274	155.379	22.6447	148.837	31.5751	156.712	51.6683	163.328	10.844	166.441	11.8008	133.497	51.6683	157.354	11.8008
107.894	9.88714	155.073	37.6349	156.597	46.5652	155.472	23.2826	148.95	31.894	156.753	51.3493	163.396	10.844	166.519	11.4818	133.534	51.3493	157.426	12.1197
107.951	10.2061	155.174	38.2728	156.714	46.2463	155.559	22.6447	149.032	31.5751	156.866	51.3493	163.452	9.88714	166.56	11.4818	133.637	51.3493	157.477	11.1629
108.026	10.2061	155.309	37.9539	156.762	46.8842	155.624	22.6447	149.111	31.5751	156.936	49.4357	163.526	10.525	166.647	10.2061	133.701	49.4357	157.568	11.8008
108.079	10.525	155.4	38.2728	156.878	48.1599	155.682	22.3258	149.196	32.8508	157.037	48.1599	163.646	10.525	166.748	9.5682	133.793	48.1599	157.637	13.7144
108.161	10.844	155.492	37.9539	156.973	48.1599	155.789	23.2826	149.265	32.8508	157.136	49.1168	163.689	9.5682	166.837	10.525	133.882	49.1168	157.717	12.1197
108.236	10.844	155.623	38.2728	157.065	49.4357	155.85	23.9205	149.396	32.5319	157.197	49.7546	163.78	10.525	166.909	9.88714	133.938	49.7546	157.8	12.1197
108.34	10.844	155.711	38.5917	157.154	48.7978	155.955	22.6447	149.44	32.5319	157.318	49.7546	163.882	9.88714	166.99	10.2061	134.048	49.7546	157.897	12.4387
108.405	11.1629	155.819	37.9539	157.249	48.7978	156.01	23.9205	149.574	33.1698	157.396	49.1168	163.949	10.2061	167.092	9.5682	134.119	49.1168	157.957	12.4387
108.492	10.2061	155.95	37.316	157.294	49.1168	156.08	23.6016	149.664	32.8508	157.514	50.3925	164.034	9.5682	167.162	10.2061	134.227	50.3925	158.054	12.1197
108.545	12.1197	156.036	38.2728	157.386	48.1599	156.154	22.9637	149.754	32.8508	157.651	50.7115	164.123	9.5682	167.234	9.24926	134.352	50.7115	158.137	11.8008
108.677	11.8008	156.135	37.9539	157.421	48.4789	156.215	21.6879	149.818	33.1698	157.728	49.7546	164.166	10.525	167.299	8.29244	134.422	49.7546	158.196	12.7576
108.759	10.2061	156.262	38.2728	157.514	48.4789	156.297	22.9637	149.85	33.8076	157.859	50.3925	164.249	10.525	167.376	7.65456	134.541	50.3925	158.31	12.4387
108.864	10.2061	156.361	38.5917	157.575	48.7978	156.365	22.6447	149.866	33.1698	157.926	51.0304	164.306	11.1629	167.468	7.33562	134.602	51.0304	158.354	12.1197
108.975	11.4818	156.444	38.9107	157.665	49.7546	156.472	22.0069	149.898	33.1698	158.067	51.0304	164.433	10.525	167.547	8.61138	134.731	51.0304	158.447	12.1197
109.066	11.4818	156.473	38.9107	157.716	50.0736	156.54	22.3258	149.925	33.8076	158.17	51.9872	164.474	9.88714	167.595	9.5682	134.824	51.9872	158.497	13.3955
109.154	9.88714	156.546	39.2296	157.803	50.0736	156.638	22.6447	149.924	34.7645	158.269	51.0304	164.555	9.88714	167.715	10.2061	134.914	51.0304	158.568	12.7576
109.254	10.844	156.541	39.2296	157.88	50.0736	156.711	21.6879	149.959	35.4023	158.36	50.3925	164.671	9.5682	167.766	9.24926	134.998	50.3925	158.668	12.4387
109.374	9.5682	156.555	38.5917	157.96	49.4357	156.793	22.0069	150.028	34.7645	158.496	49.4357	164.702	10.844	167.83	8.93032	135.121	49.4357	158.751	13.3955
109.469	10.2061	156.633	38.5917	158.057	50.3925	156.887	22.0069	150.051	34.1266	158.631	50.7115	164.798	9.88714	167.906	9.5682	135.244	50.7115	158.814	13.7144
109.561	9.5682	156.664	37.9539	158.1	50.7115	157.002	22.3258	150.124	34.4455	158.722	51.6683	164.861	10.525	167.992	8.93032	135.327	51.6683	158.88	14.3523
109.654	8.93032	156.723	38.5917	158.186	50.0736	157.057	22.0069	150.166	34.7645	158.833	51.9872	164.949	9.24926	168.103	9.5682	135.428	51.9872	158.953	14.6712
109.767	9.24926	156.762	38.2728	158.255	48.7978	157.18	22.3258	150.223	35.0834	158.937	53.263	165.039	8.93032	168.144	9.24926	135.523	53.263	159.048	15.6281
109.87	8.93032	156.838	37.9539	158.395	48.7978	157.235	21.6879	150.308	34.7645	159.039	53.9009	165.093	9.24926	168.239	9.24926	135.616	53.9009	159.087	15.3091
109.962	10.525	156.886	38.9107	158.463	48.4789	157.323	20.7311	150.351	34.4455	159.119	53.263	165.187	9.88714	168.34	8.93032	135.689	53.263	159.177	15.3091
110.065	9.88714	156.936	39.5486	158.568	48.4789	157.387	22.0069	150.434	34.7645	159.202	53.263	165.25	10.525	168.377	11.4818	135.764	53.263	159.219	15.6281
110.098	8.93032	157.032	41.1433	158.636	49.1168	157.491	22.6447	150.5	35.0834	159.28	52.3062	165.353	10.525	168.457	11.4818	135.836	52.3062	159.316	14.9902
110.213	9.5682	157.142	40.1864	158.717	48.7978	157.542	22.3258	150.607	36.3592	159.279	53.5819	165.404	9.88714	168.546	10.525	135.835	53.5819	159.405	14.9902
110.205	10.525	157.191	41.4622	158.823	48.7978	157.652	22.0069	150.688	36.3592	159.3	53.263	165.466	9.88714	168.601	10.525	135.854	53.263	159.43	14.6712
110.276	9.5682	157.273	40.8243	158.914	50.3925	157.702	21.6879	150.788	34.7645	159.351	54.2198	165.594	11.4818	168.693	10.844	135.901	54.2198	159.511	14.6712
110.361	9.24926	157.381	41.7811	158.991	49.4357	157.8	22.6447	150.868	34.7645	159.346	53.9009	165.651	12.4387	168.761	10.2061	135.896	53.9009	159.626	14.0334
110.406	9.5682	157.483	41.4622	159.109	50.3925	157.886	22.6447	150.913	33.8076	159.445	52.944	165.731	12.4387	168.833	10.844	135.986	52.944	159.689	14.0334
110.471	9.5682	157.573	41.7811	159.182	50.7115	157.953	22.9637	151.061	35.0834	159.462	53.5819	165.772	12.1197	168.88	10.2061	136.002	53.5819	159.77	13.7144
110.514	9.5682	157.645	42.419	159.301	51.3493	158.043	22.9637	151.177	35.0834	159.539	53.9009	165.854	11.8008	169.027	10.525	136.072	53.9009	159.857	12.7576
110.657	8.93032	157.777	42.419	159.34	50.7115	158.09	23.2826	151.219	35.4023	159.611	52.944	165.916	12.4387	169.084	11.1629	136.137	52.944	159.918	13.0765
110.686	9.88714	157.853	42.1001	159.443	51.3493	158.2	22.9637	151.334	34.1266	159.681	52.944	166.027	11.4818	169.127	11.8008	136.201	52.944	160.029	12.4387
110.806	10.844	157.962	41.1433	159.533	51.0304	158.257	22.0069	151.361	34.4455	159.735	52.3062	166.105	10.525	169.233	11.8008	136.251	52.3062	160.081	14.0334
110.865	9.24926	158.085	40.8243	159.627	51.0304	158.33	22.0069	151.424	34.4455	159.835	53.263	166.149	9.88714	169.276	10.525	136.341	53.263	160.16	13.3955
111	9.24926	158.166	40.5054	159.713	49.4357	158.403	22.0069	151.439	35.0834	159.928	53.5819	166.248	9.88714	169.391	10.2061	136.426	53.5819	160.283	14.0334
111.088	9.5682	158.242	40.5054	159.773	49.4357	158.499	22.9637	151.448	36.3592	160.004	53.5819	166.327	9.88714	169.427	9.5682	136.495	53.5819	160.346	14.3523
111.177	10.525	158.292	40.1864	159.888	51.3493	158.547	22.6447	151.492	36.0402	160.093	53.9009	166.393	10.844	169.501	10.525	136.576	53.9009	160.427	13.3955
111.273	10.2061	158.343	41.1433	159.991	50.7115	158.635	23.6016	151.512	35.0834	160.181	53.9009	166.454	10.844	169.61	9.24926	136.657	53.9009	160.484	13.3955
111.408	10.2061	158.422	40.5054	160.08	51.6683	158.728	22.9637	151.547	35.0834	160.288	54.5387	166.521	11.4818	169.696	9.5682	136.754	54.5387	160.534	13.3955
111.514	10.2061	158.46	40.5054	160.158	51.3493	158.819	23.9205	151.606	36.0402	160.42	54.8577	166.632	11.1629	169.762	10.2061	136.874	54.8577	160.664	13.7144
111.652	9.24926	158.539	41.4622	160.219	51.3493	158.915	22.9637	151.678	36.3592	160.477	54.8577	166.683	11.1629	169.815	10.844	136.926	54.8577	160.736	14.0334
111.711	10.844	158.588	41.1433	160.295	51.6683	158.983	23.9205	151.734	35.0834	160.571	56.1334	166.767	10.844	169.916	11.4818	137.012	56.1334	160.799	14.9902
111.867	10.844	158.648	42.419	160.423	52.944	159.082	24.5584	151.773	35.4023	160.667	55.1766	166.815	10.525	169.982	11.8008	137.099	55.1766	160.86	14.9902
111.973	10.2061	158.744	41.1433	160.519	52.6251	159.182	24.5584	151.876	36.3592	160.813	53.9009	166.902	9.24926	170.066	11.4818	137.233	53.9009	160.945	15.3091
112.083	9.5682	158.801	42.1001	160.589	52.3062	159.241	23.2826	151.989	36.3592	160.914	53.9009	166.993	8.29244	170.152	9.88714	137.324	53.9009	161.016	14.9902
112.185	10.525	158.897	41.4622	160.653	51.9872	159.345	24.2394	152.034	36.3592	161.001	54.5387	167.087	8.29244	170.224	10.525	137.404	54.5387	161.084	14.3523
112.209	11.4818	159.003	41.4622	160.748	52.6251	159.418	22.9637	152.098	37.316	161.078	55.1766	167.167	8.29244	170.288	10.2061	137.474	55.1766	161.156	13.0765
112.28	10.525	159.049	41.4622	160.854	51.6683	159.457	23.6016	152.14	38.5917	161.21	55.4956	167.218	8.29244	170.373	10.2061	137.594	55.4956	161.236	12.7576
112.343	11.4818	159.175	41.1433	160.914	51.6683	159.566	24.8773	152.232	38.2728	161.326	56.1334	167.269	8.93032	170.445	9.5682	137.699	56.1334	161.289	12.7576
112.342	11.1629	159.277	42.738	161.001	52.6251	159.632	25.8341	152.342	37.316	161.411	56.1334	167.372	7.9735	170.517	10.844	137.777	56.1334	161.359	14.3523
112.4	11.4818	159.329	43.0569	161.11	52.6251	159.711	24.8773	152.471	36.997	161.535	55.1766	167.474	8.61138	170.592	11.8008	137.89	55.1766	161.444	13.7144
112.397	10.844	159.464	43.6948	161.177	53.263	159.783	24.2394	152.578	36.997	161.611	56.7713	167.514	8.93032	170.668	11.1629	137.96	56.7713	161.522	14.6712
112.434	12.1197	159.555	43.6948	161.249	54.2198	159.897	24.8773	152.671	37.316	161.716	57.7281	167.593	8.29244	170.74	11.1629	138.055	57.7281	161.617	14.3523
112.466	12.1197	159.644	43.6948	161.332	53.263	159.931	25.1963	152.774	37.6349	161.817	58.366	167.669	9.24926	170.831	11.8008	138.147	58.366	161.71	14.9902
112.489	11.8008	159.766	44.3327	161.412	53.263	160.018	24.8773	152.875	37.316	161.946	57.7281	167.732	8.29244	170.909	11.8008	138.264	57.7281	161.777	14.3523
112.553	12.1197	159.852	46.2463	161.499	53.9009	160.1	26.472	153.029	36.997	162.018	58.685	167.794	9.24926	170.955	12.7576	138.33	58.685	161.831	14.9902
112.621	11.8008	159.939	45.6084	161.518	53.263	160.182	27.1099	153.099	36.6781	162.12	57.4092	167.907	12.1197	171.051	12.1197	138.423	57.4092	161.886	14.3523
112.654	11.1629	160.047	45.2895	161.597	53.263	160.266	26.472	153.205	36.3592	162.181	56.7713	167.959	12.1197	171.089	12.7576	138.479	56.7713	161.955	14.0334
112.672	9.88714	160.163	44.0137	161.701	52.6251	160.317	25.5152	153.316	37.316	162.177	57.0903	168.064	13.3955	171.185	10.525	138.475	57.0903	162.036	13.3955
112.68	9.5682	160.261	43.6948	161.779	52.6251	160.418	24.5584	153.445	37.9539	162.23	58.0471	168.084	11.4818	171.239	11.8008	138.523	58.0471	162.11	12.7576
112.723	9.88714	160.364	44.3327	161.806	52.6251	160.513	25.1963	153.542	37.6349	162.288	58.685	168.147	12.1197	171.324	11.8008	138.576	58.685	162.21	13.7144
112.759	10.844	160.466	44.3327	161.9	52.944	160.58	26.1531	153.632	37.6349	162.322	58.366	168.212	12.4387	171.408	11.8008	138.607	58.366	162.276	13.0765
112.808	10.525	160.534	43.3758	162.015	54.5387	160.628	25.1963	153.748	37.6349	162.331	59.3228	168.247	10.525	171.465	11.1629	138.615	59.3228	162.341	12.4387
112.843	10.2061	160.637	43.6948	162.057	53.5819	160.745	25.1963	153.816	37.316	162.359	58.366	168.276	10.2061	171.531	13.3955	138.641	58.366	162.474	12.4387
112.888	11.1629	160.713	43.6948	162.135	53.9009	160.816	26.1531	153.916	37.6349	162.436	59.0039	168.337	10.525	171.641	11.4818	138.711	59.0039	162.546	13.7144
112.967	11.1629	160.829	43.3758	162.206	53.5819	160.875	26.472	154.017	37.9539	162.451	59.3228	168.375	11.4818	171.736	10.525	138.725	59.3228	162.647	14.9902
113.037	10.2061	160.922	44.3327	162.299	53.263	160.981	25.5152	154.133	37.9539	162.501	59.3228	168.397	9.88714	171.771	11.4818	138.77	59.3228	162.674	13.7144
113.114	10.525	161.025	44.9705	162.376	53.9009	161.035	26.1531	154.214	38.2728	162.585	59.3228	168.482	9.88714	171.856	10.525	138.846	59.3228	162.797	13.7144
113.184	10.525	161.102	44.0137	162.494	55.1766	161.136	26.1531	154.276	38.9107	162.673	59.9607	168.542	11.4818	171.918	9.88714	138.927	59.9607	162.829	14.9902
113.279	10.2061	161.219	44.3327	162.535	55.1766	161.216	25.1963	154.365	38.9107	162.742	59.9607	168.588	11.1629	171.986	9.88714	138.989	59.9607	162.945	14.9902
113.366	10.844	161.258	44.9705	162.645	55.1766	161.323	23.9205	154.463	38.5917	162.835	60.5986	168.637	12.7576	172.089	10.2061	139.074	60.5986	162.984	14.0334
113.456	10.525	161.325	44.9705	162.708	56.4524	161.336	25.1963	154.597	37.6349	162.928	59.6418	168.714	11.4818	172.155	11.1629	139.159	59.6418	163.082	14.3523
113.564	10.2061	161.368	43.6948	162.778	55.8145	161.482	26.472	154.664	37.6349	163.036	60.9175	168.746	11.4818	172.224	10.2061	139.257	60.9175	163.159	14.0334
113.641	9.24926	161.37	44.3327	162.865	55.4956	161.593	27.1099	154.758	38.9107	163.067	61.5554	168.834	11.8008	172.287	10.844	139.286	61.5554	163.257	12.4387
113.776	9.5682	161.422	44.9705	162.974	55.1766	161.657	27.4288	154.831	38.5917	163.197	60.9175	168.878	11.4818	172.393	11.1629	139.404	60.9175	163.316	12.7576
113.872	9.24926	161.441	45.2895	163.044	55.4956	161.792	26.1531	154.877	38.5917	163.241	61.2365	168.988	11.4818	172.432	12.1197	139.444	61.2365	163.408	13.7144
113.965	9.5682	161.432	45.6084	163.13	56.7713	161.887	25.8341	155.008	39.2296	163.363	60.9175	169.024	12.1197	172.53	11.4818	139.555	60.9175	163.498	14.3523
114.071	9.5682	161.506	45.9274	163.2	57.4092	161.975	25.1963	155.107	40.5054	163.467	62.5122	169.14	12.4387	172.584	12.4387	139.65	62.5122	163.56	14.3523
114.189	10.2061	161.566	45.6084	163.302	58.366	162.054	25.1963	155.18	40.1864	163.56	63.1501	169.19	12.4387	172.672	12.4387	139.735	63.1501	163.66	15.3091
114.301	9.5682	161.595	44.6516	163.374	57.7281	162.117	27.1099	155.27	39.5486	163.669	62.5122	169.271	12.7576	172.743	10.525	139.835	62.5122	163.72	15.3091
114.429	9.88714	161.649	45.6084	163.481	57.7281	162.237	25.8341	155.37	39.5486	163.739	62.5122	169.37	11.8008	172.802	13.0765	139.898	62.5122	163.757	15.6281
114.503	9.88714	161.724	45.2895	163.546	57.4092	162.332	24.8773	155.438	40.1864	163.88	61.8744	169.419	11.8008	172.858	12.1197	140.026	61.8744	163.863	15.3091
114.6	9.88714	161.818	46.2463	163.661	58.366	162.412	24.5584	155.556	41.1433	163.961	61.2365	169.512	9.88714	172.956	12.1197	140.1	61.2365	163.888	15.3091
114.741	10.525	161.887	46.8842	163.704	57.7281	162.461	24.5584	155.611	40.8243	164.078	61.5554	169.577	11.8008	172.993	12.4387	140.207	61.5554	163.984	15.6281
114.866	10.525	161.979	46.8842	163.778	56.7713	162.545	25.8341	155.699	39.8675	164.153	61.8744	169.661	11.1629	173.095	12.1197	140.275	61.8744	164.048	14.6712
114.999	10.844	162.065	46.5652	163.898	58.0471	162.613	25.5152	155.776	40.1864	164.257	61.8744	169.737	11.8008	173.158	12.7576	140.37	61.8744	164.143	15.6281
115.111	11.8008	162.134	46.5652	163.989	57.4092	162.751	25.1963	155.891	40.5054	164.371	63.1501	169.808	12.7576	173.239	11.8008	140.474	63.1501	164.191	14.6712
115.217	12.1197	162.202	46.5652	164.021	57.7281	162.769	24.8773	155.97	41.4622	164.473	63.788	169.902	12.1197	173.292	12.1197	140.567	63.788	164.312	14.3523
115.347	10.844	162.296	45.9274	164.103	57.4092	162.886	24.8773	156.047	40.5054	164.577	63.4691	169.944	10.844	173.395	11.1629	140.661	63.4691	164.342	15.3091
115.433	10.844	162.383	46.5652	164.21	56.4524	162.975	26.472	156.137	40.8243	164.663	63.4691	170.044	12.1197	173.425	11.4818	140.74	63.4691	164.429	14.0334
115.548	10.844	162.475	46.5652	164.282	58.0471	163.047	25.5152	156.218	38.9107	164.78	62.5122	170.101	11.8008	173.553	10.525	140.847	62.5122	164.531	13.3955
115.683	10.525	162.596	47.2031	164.349	57.7281	163.094	26.472	156.32	40.1864	164.888	63.4691	170.161	10.844	173.558	11.1629	140.945	63.4691	164.59	12.4387
115.772	11.4818	162.69	47.5221	164.432	58.0471	163.196	25.8341	156.401	39.5486	164.935	62.8312	170.272	12.4387	173.682	10.525	140.988	62.8312	164.664	13.3955
115.886	10.844	162.758	46.8842	164.535	57.7281	163.274	25.8341	156.497	40.1864	165.002	63.4691	170.363	12.7576	173.734	10.525	141.049	63.4691	164.753	13.3955
115.941	10.844	162.883	46.8842	164.607	57.4092	163.334	25.5152	156.576	40.8243	165.016	63.4691	170.397	12.1197	173.846	10.844	141.061	63.4691	164.821	13.3955
116.005	12.1197	162.965	48.1599	164.684	57.7281	163.383	25.5152	156.657	40.1864	165.064	63.788	170.481	13.0765	173.883	11.8008	141.105	63.788	164.898	13.7144
116.052	12.1197	163.116	46.8842	164.798	58.0471	163.474	24.5584	156.733	40.1864	165.072	63.788	170.558	13.3955	173.956	11.8008	141.112	63.788	164.984	13.7144
116.111	12.4387	163.182	47.841	164.871	58.366	163.537	25.1963	156.813	41.1433	165.106	63.788	170.606	13.3955	174.009	12.7576	141.143	63.788	165.065	13.3955
116.171	13.0765	163.27	48.7978	164.951	58.366	163.604	26.1531	156.942	42.1001	165.13	63.788	170.699	12.1197	174.103	12.1197	141.165	63.788	165.182	14.9902
116.239	13.3955	163.403	48.4789	165.038	58.685	163.69	27.1099	156.978	41.4622	165.206	63.788	170.744	12.1197	174.178	12.1197	141.235	63.788	165.264	14.3523
116.286	12.1197	163.489	49.1168	165.111	59.6418	163.78	26.472	157.081	42.1001	165.224	63.1501	170.843	11.8008	174.23	12.4387	141.251	63.1501	165.32	13.7144
116.344	13.0765	163.583	49.7546	165.191	59.6418	163.831	28.0667	157.16	41.7811	165.255	63.4691	170.906	11.1629	174.32	12.7576	141.279	63.4691	165.441	14.3523
116.444	12.7576	163.672	50.3925	165.268	59.9607	163.926	27.7478	157.239	42.1001	165.34	63.788	170.967	10.2061	174.405	10.844	141.357	63.788	165.489	13.3955
116.494	11.8008	163.8	51.3493	165.352	59.9607	163.949	26.472	157.357	42.738	165.373	64.4259	171.049	9.5682	174.432	10.844	141.387	64.4259	165.581	14.0334
116.623	11.8008	163.896	51.6683	165.423	59.9607	164.025	26.1531	157.443	43.0569	165.478	64.4259	171.134	9.88714	174.498	10.2061	141.482	64.4259	165.681	14.6712
116.711	11.8008	163.978	50.7115	165.544	60.9175	164.11	25.5152	157.543	43.0569	165.564	63.788	171.213	9.5682	174.58	10.525	141.561	63.788	165.745	13.3955
116.775	11.4818	164.042	51.0304	165.584	60.2797	164.165	25.5152	157.581	42.738	165.628	63.788	171.277	10.525	174.692	11.4818	141.618	63.788	165.809	13.7144
116.9	12.1197	164.1	50.0736	165.688	59.9607	164.28	26.791	157.675	43.0569	165.713	64.7448	171.345	10.525	174.753	11.8008	141.696	64.7448	165.903	13.7144
116.992	10.844	164.148	49.7546	165.737	59.6418	164.362	28.0667	157.76	42.419	165.8	64.1069	171.438	10.844	174.819	13.3955	141.776	64.1069	165.951	14.3523
117.094	10.2061	164.159	51.0304	165.84	61.2365	164.39	26.791	157.847	44.0137	165.895	65.0638	171.498	11.4818	174.886	13.0765	141.862	65.0638	166.034	14.3523
117.188	10.525	164.194	50.7115	165.892	61.2365	164.515	27.1099	157.936	44.6516	165.962	64.1069	171.574	12.1197	174.971	12.1197	141.923	64.1069	166.101	12.4387
117.259	10.525	164.167	49.1168	165.968	61.2365	164.549	27.1099	157.994	44.9705	166.078	64.4259	171.669	11.4818	175.028	11.1629	142.029	64.4259	166.2	13.3955
117.382	10.844	164.209	50.0736	166.105	60.9175	164.62	25.8341	158.084	44.9705	166.158	64.4259	171.729	10.844	175.102	11.4818	142.102	64.4259	166.285	12.4387
117.476	11.1629	164.23	51.3493	166.143	60.9175	164.716	25.8341	158.162	44.6516	166.314	64.4259	171.815	11.1629	175.18	12.1197	142.244	64.4259	166.341	13.7144
117.598	10.525	164.342	50.0736	166.219	61.2365	164.788	27.7478	158.273	45.6084	166.366	65.3827	171.923	10.844	175.255	13.7144	142.291	65.3827	166.44	13.0765
117.694	10.2061	164.38	49.1168	166.288	60.2797	164.844	28.3857	158.358	45.9274	166.51	66.6585	171.936	12.4387	175.308	12.4387	142.422	66.6585	166.529	13.0765
117.808	9.5682	164.458	49.1168	166.357	61.5554	164.917	28.7046	158.422	44.6516	166.601	66.6585	172.032	10.2061	175.373	12.7576	142.505	66.6585	166.594	14.0334
117.895	10.525	164.511	50.3925	166.469	62.5122	165.02	28.3857	158.49	44.0137	166.714	66.6585	172.087	10.2061	175.464	10.844	142.608	66.6585	166.649	13.7144
117.957	11.4818	164.575	50.3925	166.538	61.8744	165.062	28.7046	158.579	44.6516	166.843	66.9774	172.179	9.5682	175.531	11.4818	142.725	66.9774	166.732	13.7144
117.975	11.1629	164.643	49.4357	166.608	62.5122	165.156	28.3857	158.666	46.2463	166.921	66.9774	172.262	8.93032	175.573	11.1629	142.797	66.9774	166.808	13.7144
118.041	12.7576	164.724	49.7546	166.716	64.1069	165.232	28.3857	158.787	44.9705	167.027	67.6153	172.318	9.5682	175.659	13.0765	142.894	67.6153	166.9	13.7144
118.086	12.1197	164.795	50.0736	166.784	63.788	165.346	27.7478	158.839	44.6516	167.144	68.891	172.392	9.88714	175.728	13.0765	142.999	68.891	166.959	14.3523
118.089	11.8008	164.88	48.4789	166.885	63.788	165.442	27.1099	158.93	44.9705	167.296	67.6153	172.477	9.88714	175.818	14.0334	143.138	67.6153	167.051	14.9902
118.175	10.525	164.975	49.4357	166.927	63.788	165.548	26.791	158.99	44.6516	167.355	67.2963	172.544	10.525	175.898	13.3955	143.192	67.2963	167.102	15.947
118.208	10.525	165.078	49.4357	167.025	64.4259	165.648	28.0667	159.096	44.0137	167.492	67.6153	172.634	11.8008	175.966	13.3955	143.317	67.6153	167.19	14.9902
118.281	10.2061	165.16	49.1168	167.092	65.3827	165.701	27.4288	159.184	43.6948	167.556	67.9342	172.712	10.525	176.062	13.3955	143.376	67.9342	167.305	14.6712
118.329	10.525	165.308	50.0736	167.172	65.0638	165.835	26.791	159.264	43.0569	167.663	67.2963	172.776	10.844	176.116	14.6712	143.473	67.2963	167.407	15.947
118.399	10.2061	165.365	50.3925	167.242	64.4259	165.912	26.1531	159.326	43.0569	167.784	69.5289	172.876	12.1197	176.187	14.3523	143.583	69.5289	167.431	16.2659
118.511	11.8008	165.479	51.0304	167.371	66.0206	165.958	27.1099	159.409	43.6948	167.858	69.8479	172.985	11.4818	176.241	14.0334	143.651	69.8479	167.544	16.9038
118.601	11.8008	165.576	51.0304	167.426	65.3827	166.067	28.0667	159.487	43.3758	167.979	69.8479	173.031	12.1197	176.33	14.3523	143.761	69.8479	167.618	16.2659
118.683	10.525	165.69	52.3062	167.476	65.3827	166.153	27.7478	159.592	43.6948	168.044	70.1668	173.125	14.3523	176.419	12.7576	143.82	70.1668	167.703	15.6281
118.756	11.1629	165.774	51.6683	167.563	65.7016	166.232	29.3425	159.667	44.6516	168.128	70.4857	173.225	13.0765	176.461	12.1197	143.896	70.4857	167.79	15.6281
118.86	11.1629	165.911	52.3062	167.655	65.0638	166.334	28.3857	159.754	45.6084	168.19	71.1236	173.309	13.0765	176.556	12.1197	143.953	71.1236	167.832	16.2659
118.957	11.8008	165.966	51.6683	167.721	64.4259	166.411	28.3857	159.804	45.9274	168.283	70.8047	173.386	13.7144	176.595	12.1197	144.037	70.8047	167.9	15.947
119.031	12.4387	166.087	51.6683	167.763	65.3827	166.562	27.7478	159.924	45.9274	168.375	72.0804	173.464	13.0765	176.677	12.7576	144.121	72.0804	167.991	15.947
119.134	12.1197	166.238	52.6251	167.911	65.0638	166.628	28.3857	159.98	46.5652	168.423	71.1236	173.544	13.3955	176.772	12.7576	144.165	71.1236	168.076	16.9038
119.232	12.1197	166.319	51.0304	167.955	63.788	166.692	28.3857	160.092	46.5652	168.517	70.8047	173.612	12.7576	176.857	13.0765	144.251	70.8047	168.139	16.2659
119.343	12.4387	166.378	50.7115	168.037	64.4259	166.81	28.3857	160.188	46.2463	168.58	72.3994	173.69	12.7576	176.93	13.3955	144.308	72.3994	168.219	15.947
119.475	11.8008	166.501	50.3925	168.082	65.3827	166.908	29.9804	160.243	46.2463	168.7	72.7183	173.771	11.1629	176.992	12.7576	144.418	72.7183	168.284	15.3091
119.585	13.7144	166.611	50.0736	168.173	64.4259	166.973	29.9804	160.335	46.8842	168.735	72.0804	173.844	12.1197	177.09	12.7576	144.449	72.0804	168.385	16.2659
119.644	14.0334	166.696	50.3925	168.277	64.7448	167.038	29.6614	160.406	47.841	168.836	73.6751	173.909	12.1197	177.171	13.3955	144.541	73.6751	168.443	16.2659
119.733	13.7144	166.813	51.3493	168.319	64.4259	167.136	30.9372	160.469	47.5221	168.939	72.7183	174.01	11.1629	177.247	13.7144	144.636	72.7183	168.515	15.947
119.821	13.7144	166.897	51.9872	168.432	64.4259	167.19	30.9372	160.556	48.4789	169.015	72.7183	174.078	12.4387	177.333	13.7144	144.704	72.7183	168.597	16.9038
119.859	14.9902	167.013	52.6251	168.491	65.7016	167.319	32.2129	160.627	48.1599	169.107	72.3994	174.162	12.4387	177.369	13.7144	144.788	72.3994	168.693	16.2659
119.89	12.1197	167.092	52.6251	168.569	67.2963	167.385	31.2561	160.748	48.4789	169.194	73.9941	174.219	11.4818	177.482	13.3955	144.867	73.9941	168.765	14.6712
119.923	11.4818	167.213	53.263	168.663	66.9774	167.463	30.9372	160.827	47.841	169.281	73.9941	174.305	12.1197	177.554	12.7576	144.946	73.9941	168.84	14.6712
119.975	11.8008	167.287	53.9009	168.714	68.2532	167.487	31.2561	160.896	46.5652	169.38	73.6751	174.346	12.7576	177.627	13.0765	145.037	73.6751	168.923	15.3091
120.054	12.1197	167.417	52.944	168.833	67.6153	167.59	29.6614	160.977	47.841	169.462	73.6751	174.443	13.0765	177.695	13.3955	145.112	73.6751	169.023	14.9902
120.126	12.4387	167.51	54.2198	168.879	68.2532	167.678	31.2561	161.056	48.4789	169.599	73.6751	174.496	12.7576	177.764	12.4387	145.236	73.6751	169.102	15.3091
120.134	11.4818	167.595	54.2198	168.96	68.2532	167.758	31.2561	161.148	48.4789	169.699	74.632	174.613	13.3955	177.843	12.1197	145.328	74.632	169.204	14.9902
120.253	12.1197	167.691	53.9009	169.039	68.891	167.818	31.894	161.2	48.1599	169.772	75.5888	174.658	14.0334	177.932	12.1197	145.394	75.5888	169.278	16.2659
120.311	11.8008	167.781	55.1766	169.14	68.5721	167.871	31.2561	161.287	47.841	169.868	75.2698	174.739	14.0334	177.992	11.8008	145.481	75.2698	169.35	15.947
120.378	11.4818	167.91	55.4956	169.186	68.891	167.945	31.894	161.388	47.841	169.906	75.5888	174.863	13.3955	178.06	12.1197	145.516	75.5888	169.478	16.5849
120.458	10.844	167.979	55.1766	169.254	68.5721	168.008	31.2561	161.455	48.7978	169.976	75.5888	174.911	13.0765	178.129	11.4818	145.58	75.5888	169.535	16.9038
120.555	10.525	168.039	56.1334	169.351	69.5289	168.089	29.9804	161.554	49.4357	170.012	75.2698	175.002	11.8008	178.22	11.1629	145.613	75.2698	169.597	16.5849
120.636	10.844	168.08	55.1766	169.437	69.5289	168.155	31.2561	161.624	49.4357	170.001	75.2698	175.081	13.0765	178.304	11.4818	145.602	75.2698	169.688	15.6281
120.692	11.4818	168.101	55.1766	169.51	70.8047	168.236	31.5751	161.692	49.7546	170.029	74.9509	175.153	12.4387	178.371	11.1629	145.628	74.9509	169.725	14.9902
120.848	12.1197	168.141	54.8577	169.55	70.1668	168.328	31.2561	161.777	49.7546	170.027	74.632	175.247	13.3955	178.424	10.2061	145.626	74.632	169.842	15.947
120.939	12.1197	168.132	54.5387	169.635	70.8047	168.401	31.894	161.894	49.1168	170.057	75.2698	175.326	11.4818	178.51	10.844	145.654	75.2698	169.852	16.5849
121.013	12.1197	168.172	53.9009	169.707	69.5289	168.468	31.894	161.926	49.1168	170.096	75.2698	175.377	11.4818	178.58	11.1629	145.689	75.2698	169.97	16.2659
121.127	13.0765	168.188	53.9009	169.79	70.4857	168.567	31.5751	161.989	49.1168	170.111	74.9509	175.43	12.1197	178.652	13.0765	145.703	74.9509	170.038	16.9038
121.23	10.525	168.234	53.5819	169.842	70.1668	168.594	31.5751	162.106	49.1168	170.203	75.2698	175.519	11.1629	178.727	12.7576	145.786	75.2698	170.123	17.8606
121.337	10.2061	168.279	54.5387	169.924	70.8047	168.688	32.2129	162.186	50.3925	170.239	76.5456	175.609	11.1629	178.811	13.3955	145.819	76.5456	170.159	16.5849
121.431	10.525	168.352	54.2198	170.006	70.1668	168.757	32.8508	162.189	50.3925	170.308	77.5024	175.687	10.844	178.9	12.7576	145.882	77.5024	170.272	14.9902
121.545	10.2061	168.392	54.5387	170.089	71.1236	168.821	33.4887	162.235	50.3925	170.387	77.5024	175.765	10.525	179.004	12.7576	145.954	77.5024	170.326	14.9902
121.636	10.525	168.447	54.2198	170.151	70.8047	168.879	32.5319	162.279	51.9872	170.43	76.8645	175.833	11.8008	179.074	12.7576	145.994	76.8645	170.386	16.9038
121.745	10.525	168.519	55.1766	170.221	70.4857	168.979	31.894	162.286	52.944	170.513	76.5456	175.926	11.4818	179.178	13.3955	146.069	76.5456	170.456	16.9038
121.867	10.525	168.589	55.1766	170.304	70.1668	169.022	32.2129	162.292	52.944	170.565	76.2267	175.987	12.1197	179.249	13.7144	146.116	76.2267	170.519	16.9038
121.935	10.2061	168.657	55.8145	170.373	70.8047	169.096	32.2129	162.309	51.9872	170.699	76.8645	176.055	12.4387	179.336	14.0334	146.238	76.8645	170.594	16.9038
122.013	10.844	168.746	56.4524	170.469	70.1668	169.213	31.894	162.332	51.0304	170.734	79.0971	176.141	12.1197	179.381	14.9902	146.271	79.0971	170.656	16.9038
122.079	11.8008	168.821	56.4524	170.485	70.4857	169.276	32.8508	162.352	51.0304	170.827	79.0971	176.232	13.0765	179.461	14.6712	146.355	79.0971	170.739	16.9038
122.198	12.1197	168.94	57.0903	170.583	70.1668	169.374	32.8508	162.425	50.3925	170.929	79.0971	176.281	12.7576	179.57	13.3955	146.448	79.0971	170.864	17.8606
122.289	10.525	169.015	57.4092	170.682	70.8047	169.482	32.5319	162.417	51.9872	171.045	79.735	176.364	12.4387	179.622	12.1197	146.554	79.735	170.905	17.2228
122.392	10.2061	169.081	57.4092	170.776	71.7615	169.566	32.8508	162.463	51.9872	171.111	80.6918	176.48	13.3955	179.722	13.0765	146.614	80.6918	171.001	17.2228
122.498	11.4818	169.192	57.7281	170.834	73.0373	169.629	32.2129	162.513	52.944	171.24	81.0108	176.546	13.3955	179.816	12.4387	146.731	81.0108	171.071	17.8606
122.57	13.3955	169.308	58.366	170.892	73.0373	169.763	32.8508	162.566	52.944	171.298	80.0539	176.658	14.0334	179.913	13.3955	146.784	80.0539	171.176	16.9038
122.663	12.1197	169.405	59.6418	170.964	73.0373	169.831	32.2129	162.633	51.9872	171.422	81.3297	176.736	14.3523	179.967	13.3955	146.897	81.3297	171.237	18.8175
122.72	12.1197	169.494	59.3228	171.04	73.0373	169.906	32.5319	162.709	52.944	171.55	81.6486	176.805	14.9902	180.024	13.0765	147.014	81.6486	171.279	17.5417
122.803	11.4818	169.63	59.0039	171.11	73.6751	169.916	32.8508	162.769	52.944	171.636	81.3297	176.912	13.7144	180.149	11.8008	147.092	81.3297	171.36	18.8175
122.862	12.4387	169.715	59.9607	171.229	73.0373	170.061	34.1266	162.829	51.9872	171.727	81.6486	176.999	13.0765	180.217	13.0765	147.175	81.6486	171.43	18.4985
122.895	13.7144	169.815	59.9607	171.297	73.9941	170.137	34.7645	162.919	51.9872	171.814	81.6486	177.074	13.3955	180.259	12.7576	147.255	81.6486	171.506	17.5417
122.921	13.3955	169.901	59.6418	171.352	74.632	170.267	34.7645	163.028	50.3925	171.879	81.6486	177.137	13.3955	180.341	11.8008	147.313	81.6486	171.587	17.8606
122.973	13.7144	170.036	59.6418	171.456	73.9941	170.332	36.3592	163.107	52.3062	172.007	80.6918	177.229	13.7144	180.433	11.8008	147.43	80.6918	171.648	18.1796
123.025	13.3955	170.104	60.9175	171.522	74.313	170.469	37.316	163.176	53.263	172.1	81.9676	177.303	12.4387	180.537	12.1197	147.515	81.9676	171.746	18.4985
123.07	13.3955	170.246	60.2797	171.581	74.9509	170.529	36.6781	163.283	53.263	172.182	81.3297	177.412	14.3523	180.595	13.3955	147.59	81.3297	171.861	17.5417
123.143	12.7576	170.315	60.2797	171.633	74.9509	170.607	36.0402	163.397	53.5819	172.271	81.3297	177.503	14.0334	180.674	12.7576	147.671	81.3297	171.916	16.5849
123.221	13.7144	170.39	60.5986	171.733	74.9509	170.695	36.3592	163.509	53.5819	172.385	82.6055	177.535	14.9902	180.801	14.3523	147.774	82.6055	172.005	17.8606
123.27	12.4387	170.474	61.8744	171.831	73.6751	170.765	36.0402	163.631	54.2198	172.475	82.9244	177.636	14.9902	180.847	14.0334	147.857	82.9244	172.078	17.8606
123.363	12.1197	170.59	61.2365	171.865	73.9941	170.857	34.4455	163.729	54.8577	172.559	84.2002	177.711	14.3523	180.932	12.4387	147.933	84.2002	172.167	18.4985
123.423	11.1629	170.687	61.8744	171.945	74.313	170.929	35.0834	163.856	55.1766	172.679	85.7949	177.786	14.9902	180.98	12.4387	148.043	85.7949	172.223	17.8606
123.509	10.844	170.789	62.1933	172.059	73.6751	171.022	34.1266	163.957	55.1766	172.774	84.838	177.821	14.6712	181.06	12.1197	148.129	84.838	172.311	19.1364
123.565	10.844	170.887	62.8312	172.132	74.313	171.144	34.7645	164.033	55.4956	172.83	84.2002	177.911	14.9902	181.168	12.7576	148.18	84.2002	172.344	17.8606
123.676	10.844	170.965	61.8744	172.179	75.2698	171.216	34.7645	164.085	55.1766	172.928	84.838	177.993	15.947	181.221	12.4387	148.27	84.838	172.434	17.8606
123.758	10.844	171.073	61.8744	172.295	75.2698	171.331	33.8076	164.201	55.8145	172.996	83.8812	178.06	15.3091	181.281	12.4387	148.331	83.8812	172.501	18.8175
123.85	11.8008	171.124	62.5122	172.365	76.8645	171.41	34.1266	164.291	56.4524	173.106	85.4759	178.124	14.0334	181.333	14.0334	148.431	85.4759	172.593	18.8175
123.975	12.1197	171.266	62.1933	172.388	76.8645	171.506	33.8076	164.444	55.8145	173.175	84.838	178.208	12.1197	181.458	14.3523	148.494	84.838	172.648	18.4985
124.052	13.3955	171.335	61.8744	172.503	76.5456	171.59	33.4887	164.526	55.4956	173.274	85.4759	178.284	13.0765	181.51	15.6281	148.585	85.4759	172.72	17.5417
124.154	13.3955	171.443	60.9175	172.62	76.2267	171.704	34.1266	164.607	55.4956	173.378	85.7949	178.336	11.8008	181.612	14.3523	148.679	85.7949	172.808	18.1796
124.267	12.7576	171.524	60.9175	172.642	76.5456	171.741	34.4455	164.711	55.4956	173.436	86.1138	178.432	11.8008	181.664	15.3091	148.731	86.1138	172.893	19.1364
124.322	13.0765	171.591	61.5554	172.766	77.8214	171.835	34.7645	164.771	56.1334	173.554	87.3896	178.545	11.8008	181.755	15.3091	148.839	87.3896	172.981	18.4985
124.447	12.7576	171.689	61.5554	172.801	77.8214	171.928	34.7645	164.845	55.8145	173.663	87.0706	178.607	11.1629	181.851	14.9902	148.939	87.0706	173.037	18.8175
124.524	12.4387	171.748	61.2365	172.922	75.2698	171.975	36.0402	164.924	57.0903	173.761	87.3896	178.722	12.1197	181.882	15.947	149.028	87.3896	173.109	19.7743
124.576	12.1197	171.847	59.9607	172.991	75.5888	172.098	37.6349	165.033	57.0903	173.854	88.0274	178.805	12.4387	181.981	16.2659	149.112	88.0274	173.162	18.8175
124.636	13.0765	171.86	59.3228	173.049	76.5456	172.154	36.6781	165.113	56.4524	173.888	87.3896	178.877	12.7576	182.04	16.9038	149.144	87.3896	173.22	19.7743
124.645	12.7576	171.885	60.2797	173.155	77.1835	172.257	35.0834	165.2	57.4092	173.971	88.0274	178.936	12.1197	182.136	15.947	149.219	88.0274	173.318	18.8175
124.72	13.3955	171.894	61.5554	173.232	79.0971	172.307	35.0834	165.274	58.366	174.036	88.0274	179.032	13.0765	182.223	15.947	149.278	88.0274	173.392	17.8606
124.75	12.1197	171.951	60.9175	173.325	80.0539	172.392	35.0834	165.385	56.7713	174.116	88.0274	179.115	12.4387	182.287	15.6281	149.351	88.0274	173.467	17.8606
124.805	12.1197	171.912	61.8744	173.403	81.9676	172.496	34.4455	165.476	58.0471	174.205	87.3896	179.169	12.7576	182.323	15.947	149.432	87.3896	173.562	17.5417
124.859	13.0765	171.959	61.2365	173.453	80.3729	172.568	35.7213	165.531	58.366	174.259	86.4327	179.269	12.1197	182.429	15.3091	149.482	86.4327	173.631	18.4985
124.894	13.3955	172.038	60.2797	173.595	80.3729	172.647	35.7213	165.651	58.366	174.349	88.3464	179.348	13.0765	182.505	15.3091	149.564	88.3464	173.74	17.2228
124.981	12.7576	172.059	60.9175	173.638	78.4592	172.754	36.6781	165.694	58.685	174.401	88.9843	179.461	13.7144	182.606	13.3955	149.611	88.9843	173.805	18.4985
125.046	14.0334	172.089	61.5554	173.726	79.0971	172.817	37.6349	165.784	56.7713	174.496	88.9843	179.501	14.6712	182.652	13.0765	149.697	88.9843	173.902	18.4985
125.132	13.0765	172.112	61.8744	173.808	79.4161	172.88	36.997	165.889	55.4956	174.561	90.579	179.621	13.3955	182.731	14.0334	149.757	90.579	173.933	19.7743
125.218	13.0765	172.229	62.5122	173.905	80.0539	172.963	36.997	165.973	56.7713	174.654	89.9411	179.691	12.7576	182.813	13.3955	149.841	89.9411	174.063	20.0932
125.318	12.1197	172.252	62.5122	173.94	80.6918	173.058	37.6349	166.053	56.7713	174.717	89.3032	179.765	12.1197	182.872	13.0765	149.899	89.3032	174.132	19.4553
125.39	10.844	172.357	62.5122	174.039	80.6918	173.116	37.6349	166.143	57.0903	174.821	89.3032	179.86	13.0765	182.937	13.0765	149.994	89.3032	174.2	19.4553
125.444	10.525	172.4	60.5986	174.175	81.6486	173.213	36.6781	166.181	58.685	174.923	89.6221	179.929	13.3955	182.977	13.0765	150.087	89.6221	174.297	18.8175
125.524	10.525	172.453	60.9175	174.226	81.9676	173.285	37.9539	166.271	59.3228	175.004	89.3032	180.004	13.0765	183.081	12.1197	150.16	89.3032	174.39	20.0932
125.62	10.525	172.585	61.5554	174.3	81.3297	173.356	36.6781	166.344	60.2797	175.066	88.3464	180.099	13.3955	183.121	12.1197	150.217	88.3464	174.448	20.4122
125.733	10.844	172.647	61.5554	174.388	81.3297	173.427	36.3592	166.445	60.9175	175.158	89.3032	180.169	13.3955	183.212	14.0334	150.3	89.3032	174.532	20.0932
125.85	12.1197	172.753	63.788	174.445	81.9676	173.497	36.6781	166.525	60.9175	175.238	89.9411	180.259	14.6712	183.285	13.3955	150.374	89.9411	174.644	19.1364
125.919	11.4818	172.861	63.788	174.517	80.6918	173.542	37.9539	166.603	59.0039	175.334	89.6221	180.348	14.3523	183.377	13.7144	150.461	89.6221	174.696	19.1364
126.025	13.0765	172.94	64.1069	174.593	81.6486	173.602	37.316	166.687	58.685	175.386	90.579	180.388	14.9902	183.446	14.3523	150.508	90.579	174.797	18.1796
126.125	14.9902	173.078	65.0638	174.651	81.9676	173.684	36.997	166.776	58.366	175.497	91.2168	180.495	14.3523	183.536	14.6712	150.61	91.2168	174.846	17.8606
126.215	13.7144	173.16	65.7016	174.727	81.3297	173.728	36.6781	166.832	57.7281	175.574	91.8547	180.554	14.9902	183.608	14.0334	150.679	91.8547	174.899	18.1796
126.306	14.3523	173.292	66.3395	174.799	82.2865	173.801	36.6781	166.909	59.0039	175.669	92.4926	180.634	14.0334	183.689	13.3955	150.766	92.4926	174.985	17.8606
126.433	14.6712	173.394	66.3395	174.899	82.9244	173.889	35.7213	167.004	59.3228	175.772	92.1737	180.748	14.3523	183.782	13.7144	150.86	92.1737	175.068	17.5417
126.509	14.6712	173.516	66.3395	174.973	82.9244	173.952	35.4023	167.092	60.2797	175.813	92.1737	180.839	15.3091	183.871	14.6712	150.898	92.1737	175.131	17.5417
126.619	13.3955	173.646	65.3827	175.047	82.2865	174.054	36.3592	167.142	59.6418	175.914	93.7684	180.904	14.0334	183.936	14.9902	150.989	93.7684	175.175	17.2228
126.715	14.3523	173.686	65.3827	175.13	82.9244	174.109	35.7213	167.215	61.2365	175.995	93.7684	180.982	14.0334	184.01	15.6281	151.063	93.7684	175.241	17.2228
126.809	14.0334	173.799	65.3827	175.186	82.9244	174.186	36.997	167.321	60.9175	176.03	95.682	181.032	13.0765	184.078	15.947	151.095	95.682	175.378	17.2228
126.925	14.3523	173.924	65.7016	175.274	81.9676	174.281	37.9539	167.371	61.2365	176.129	95.682	181.127	14.0334	184.167	14.6712	151.185	95.682	175.434	17.5417
126.993	14.3523	174.021	67.9342	175.364	84.2002	174.363	38.9107	167.505	62.5122	176.215	94.4062	181.221	14.0334	184.236	15.947	151.263	94.4062	175.489	18.8175
127.098	14.0334	174.116	67.6153	175.437	84.2002	174.409	39.5486	167.559	63.1501	176.32	95.682	181.286	14.9902	184.304	17.2228	151.359	95.682	175.554	19.1364
127.193	13.0765	174.228	68.2532	175.493	85.157	174.547	39.2296	167.653	62.5122	176.335	96.6388	181.339	14.9902	184.398	16.9038	151.373	96.6388	175.651	19.1364
127.286	13.7144	174.286	67.2963	175.582	84.5191	174.557	39.5486	167.761	63.4691	176.416	94.7252	181.416	13.3955	184.465	16.5849	151.446	94.7252	175.737	19.4553
127.375	14.6712	174.402	67.2963	175.646	83.2433	174.65	39.2296	167.843	62.5122	176.498	96.0009	181.452	13.7144	184.55	16.2659	151.521	96.0009	175.822	19.7743
127.497	14.9902	174.467	66.9774	175.741	83.8812	174.677	40.1864	167.898	62.8312	176.513	95.682	181.538	14.3523	184.632	16.2659	151.535	95.682	175.903	19.7743
127.561	14.6712	174.595	67.2963	175.808	83.8812	174.779	39.5486	167.987	64.4259	176.542	96.9578	181.582	14.3523	184.685	16.5849	151.562	96.9578	175.966	20.4122
127.644	13.3955	174.68	69.21	175.907	83.5623	174.857	41.1433	168.072	64.4259	176.519	96.3199	181.649	15.3091	184.783	15.947	151.541	96.3199	176.026	20.7311
127.707	13.3955	174.762	67.2963	175.979	85.157	174.909	40.8243	168.142	63.788	176.536	97.2767	181.719	15.3091	184.845	15.947	151.556	97.2767	176.072	20.7311
127.804	13.7144	174.837	66.9774	176.087	85.7949	175.031	40.1864	168.249	62.8312	176.591	97.9146	181.81	15.6281	184.888	15.6281	151.606	97.9146	176.142	20.7311
127.861	14.6712	174.92	67.2963	176.152	84.838	175.154	41.4622	168.301	62.8312	176.577	97.9146	181.827	15.3091	184.952	15.3091	151.594	97.9146	176.248	20.4122
127.863	14.0334	174.996	68.2532	176.217	84.838	175.253	40.5054	168.423	63.1501	176.609	97.5956	181.887	13.7144	185.048	14.9902	151.623	97.5956	176.341	21.05
127.952	14.0334	175.068	68.891	176.299	84.838	175.343	40.5054	168.484	63.1501	176.649	98.2335	181.975	13.7144	185.113	14.6712	151.659	98.2335	176.441	21.369
128.035	14.3523	175.132	68.5721	176.345	85.4759	175.417	40.5054	168.597	64.4259	176.682	98.5525	182.054	13.7144	185.196	15.6281	151.689	98.5525	176.535	21.369
128.122	14.0334	175.219	68.891	176.423	86.4327	175.488	40.8243	168.646	65.0638	176.748	98.8714	182.122	14.0334	185.314	14.3523	151.749	98.8714	176.62	22.0069
128.204	14.0334	175.336	70.4857	176.502	86.1138	175.595	40.8243	168.691	65.7016	176.75	99.5093	182.184	14.0334	185.375	15.3091	151.751	99.5093	176.66	21.369
128.293	14.6712	175.356	70.4857	176.582	86.4327	175.657	42.1001	168.818	66.0206	176.846	98.8714	182.297	14.6712	185.469	14.6712	151.838	98.8714	176.771	22.9637
128.347	14.0334	175.468	70.1668	176.693	87.7085	175.753	41.1433	168.876	66.9774	176.895	99.1903	182.342	15.3091	185.537	14.3523	151.883	99.1903	176.842	22.6447
128.451	15.3091	175.57	69.8479	176.749	87.0706	175.858	42.419	168.964	67.2963	176.991	99.1903	182.411	14.6712	185.664	13.7144	151.971	99.1903	176.939	22.3258
128.544	14.3523	175.618	70.4857	176.802	87.3896	175.877	40.8243	169.021	66.6585	177.034	99.1903	182.503	13.3955	185.725	14.6712	152.01	99.1903	177.014	22.3258
128.66	13.3955	175.725	70.4857	176.916	88.6653	175.967	41.7811	169.122	66.3395	177.108	99.1903	182.578	12.7576	185.829	14.9902	152.077	99.1903	177.112	21.05
128.734	12.1197	175.825	72.0804	177.021	88.6653	176.075	42.738	169.171	66.9774	177.184	101.104	182.647	13.3955	185.863	13.7144	152.147	101.104	177.182	19.4553
128.818	13.0765	175.869	73.9941	177.083	88.3464	176.135	42.738	169.255	66.9774	177.286	100.466	182.711	13.0765	185.956	14.3523	152.239	100.466	177.272	20.4122
128.887	13.7144	175.972	72.7183	177.209	88.0274	176.22	41.7811	169.352	66.3395	177.36	101.104	182.763	12.7576	186.042	15.3091	152.307	101.104	177.329	18.8175
129.02	14.6712	176.054	71.4426	177.253	88.3464	176.294	42.738	169.444	65.7016	177.485	100.785	182.871	13.0765	186.118	16.5849	152.421	100.785	177.463	18.8175
129.142	14.3523	176.147	71.7615	177.384	88.3464	176.388	42.1001	169.53	66.9774	177.6	101.423	182.95	13.3955	186.191	16.9038	152.525	101.423	177.512	18.8175
129.227	14.3523	176.243	71.4426	177.413	87.3896	176.496	42.1001	169.581	66.3395	177.731	102.38	183.037	14.3523	186.278	17.2228	152.645	102.38	177.599	18.8175
129.287	14.9902	176.321	70.8047	177.484	87.7085	176.565	41.1433	169.677	66.9774	177.821	101.742	183.121	15.3091	186.384	17.2228	152.727	101.742	177.663	19.4553
129.409	14.3523	176.431	72.7183	177.552	88.0274	176.635	43.3758	169.77	67.2963	177.959	103.656	183.204	14.6712	186.446	17.8606	152.852	103.656	177.732	19.1364
129.488	14.0334	176.485	73.3562	177.645	87.7085	176.757	44.0137	169.839	67.9342	178.069	103.974	183.317	13.3955	186.545	16.5849	152.952	103.974	177.793	18.8175
129.53	13.7144	176.579	73.3562	177.755	87.3896	176.786	44.0137	169.924	68.2532	178.17	104.293	183.41	14.3523	186.613	17.5417	153.044	104.293	177.882	18.8175
129.618	14.0334	176.671	73.6751	177.832	89.3032	176.892	43.0569	169.97	68.891	178.292	103.337	183.471	15.6281	186.694	17.5417	153.156	103.337	177.948	19.1364
129.704	12.7576	176.755	73.6751	177.92	89.6221	176.978	44.3327	170.071	68.2532	178.378	103.974	183.561	14.9902	186.779	18.1796	153.234	103.974	178.029	19.1364
129.788	13.3955	176.85	73.0373	177.986	88.9843	177.077	44.0137	170.161	68.5721	178.488	104.293	183.667	15.3091	186.838	18.1796	153.334	104.293	178.093	19.4553
129.837	12.7576	176.93	73.3562	178.056	88.9843	177.168	44.6516	170.202	68.891	178.584	104.293	183.73	14.9902	186.915	18.4985	153.422	104.293	178.177	20.4122
129.911	12.7576	177.008	72.3994	178.133	88.9843	177.292	43.6948	170.294	68.5721	178.708	105.25	183.788	14.0334	186.975	17.2228	153.534	105.25	178.253	19.1364
129.951	12.7576	177.087	73.6751	178.237	88.0274	177.39	44.6516	170.382	69.5289	178.77	105.888	183.858	13.3955	187.054	18.4985	153.592	105.888	178.347	20.4122
130.042	13.3955	177.177	73.3562	178.3	88.9843	177.467	44.6516	170.46	69.8479	178.86	105.25	183.948	13.3955	187.115	17.8606	153.673	105.25	178.427	21.369
130.095	13.7144	177.245	74.632	178.375	89.6221	177.578	45.2895	170.531	68.891	178.979	105.888	184.06	13.3955	187.211	17.5417	153.782	105.888	178.474	21.05
130.184	13.3955	177.375	73.3562	178.483	90.26	177.623	44.9705	170.665	70.4857	179.039	104.931	184.138	13.3955	187.281	18.1796	153.836	104.931	178.57	20.7311
130.25	13.3955	177.424	73.3562	178.566	91.5358	177.674	45.6084	170.71	70.1668	179.122	104.612	184.216	13.3955	187.332	17.5417	153.912	104.612	178.599	20.4122
130.363	13.7144	177.497	73.3562	178.628	92.1737	177.795	46.5652	170.795	71.1236	179.233	104.931	184.267	12.4387	187.417	17.5417	154.013	104.931	178.677	20.4122
130.394	14.3523	177.618	72.3994	178.747	92.1737	177.883	44.9705	170.845	71.4426	179.322	106.526	184.352	13.0765	187.491	17.5417	154.094	106.526	178.758	20.4122
130.445	15.3091	177.698	73.3562	178.834	91.2168	177.946	45.6084	170.996	71.1236	179.424	105.888	184.447	13.0765	187.557	19.1364	154.187	105.888	178.83	21.05
130.527	14.9902	177.744	72.3994	178.906	92.1737	178.068	44.9705	171.041	72.0804	179.49	106.845	184.511	14.0334	187.625	18.4985	154.247	106.845	178.876	21.05
130.583	12.7576	177.856	73.6751	179	91.5358	178.117	44.9705	171.141	70.4857	179.597	107.164	184.575	14.6712	187.7	18.1796	154.345	107.164	178.974	21.369
130.659	13.0765	177.909	73.3562	179.109	92.4926	178.2	45.2895	171.194	69.8479	179.642	106.845	184.642	14.3523	187.782	18.1796	154.385	106.845	179.056	21.05
130.739	12.7576	177.99	73.6751	179.181	92.1737	178.291	45.2895	171.266	69.21	179.757	106.526	184.683	14.0334	187.843	17.8606	154.49	106.526	179.143	21.05
130.77	14.0334	178.092	73.3562	179.305	92.1737	178.35	44.3327	171.333	70.8047	179.817	105.569	184.766	14.6712	187.928	17.8606	154.545	105.569	179.212	21.05
130.875	13.7144	178.168	73.6751	179.348	90.8979	178.432	44.6516	171.44	71.4426	179.95	106.526	184.834	14.6712	187.988	17.5417	154.666	106.526	179.286	22.0069
130.948	13.7144	178.215	73.3562	179.435	91.8547	178.476	45.2895	171.491	70.8047	180.009	107.802	184.911	14.6712	188.067	17.5417	154.72	107.802	179.33	21.6879
130.986	15.3091	178.301	74.632	179.529	90.8979	178.559	46.2463	171.55	70.4857	180.069	108.44	184.945	14.9902	188.17	17.8606	154.775	108.44	179.457	21.05
131.098	15.6281	178.378	74.313	179.612	90.579	178.642	45.2895	171.608	72.7183	180.148	109.396	185.041	15.3091	188.223	18.1796	154.846	109.396	179.486	22.0069
131.152	15.6281	178.48	74.9509	179.717	91.8547	178.669	45.6084	171.682	72.3994	180.258	109.077	185.09	14.6712	188.34	18.1796	154.946	109.077	179.556	20.7311
131.253	14.9902	178.565	73.3562	179.792	91.8547	178.785	44.9705	171.772	73.9941	180.31	110.353	185.203	14.6712	188.384	19.4553	154.994	110.353	179.635	22.0069
131.357	15.3091	178.633	75.2698	179.869	93.7684	178.805	45.9274	171.824	73.3562	180.44	110.991	185.252	14.9902	188.467	19.7743	155.113	110.991	179.705	22.6447
131.401	15.6281	178.738	76.2267	179.959	93.1305	178.878	46.5652	171.918	73.9941	180.494	112.267	185.316	15.6281	188.571	18.1796	155.161	112.267	179.763	22.3258
131.489	15.3091	178.811	77.5024	180.078	95.3631	178.959	46.5652	171.964	73.3562	180.579	111.948	185.376	14.6712	188.623	18.4985	155.239	111.948	179.89	22.6447
131.583	14.6712	178.869	77.8214	180.144	95.3631	179.03	46.5652	172.051	73.6751	180.67	111.948	185.443	13.7144	188.727	18.1796	155.322	111.948	179.964	21.6879
131.703	14.0334	178.964	78.1403	180.203	96.6388	179.097	46.8842	172.145	73.6751	180.756	111.31	185.486	14.6712	188.842	18.1796	155.401	111.31	180.04	21.05
131.763	13.0765	179.082	77.1835	180.287	96.0009	179.165	47.5221	172.218	74.313	180.814	110.991	185.562	14.0334	188.924	17.2228	155.454	110.991	180.116	22.0069
131.883	13.0765	179.113	76.8645	180.381	96.3199	179.284	46.8842	172.275	74.9509	180.881	111.948	185.657	13.3955	189.016	17.5417	155.515	111.948	180.222	21.369
131.963	13.7144	179.219	76.8645	180.481	97.2767	179.337	46.5652	172.365	74.9509	180.983	112.586	185.758	14.6712	189.12	15.947	155.607	112.586	180.28	21.05
132.078	14.0334	179.298	76.5456	180.532	99.1903	179.41	47.2031	172.411	75.2698	181.064	112.905	185.838	13.3955	189.224	15.3091	155.681	112.905	180.382	20.7311
132.161	12.7576	179.376	77.1835	180.625	98.8714	179.517	46.2463	172.507	74.9509	181.148	112.267	185.929	14.0334	189.304	15.3091	155.758	112.267	180.439	21.369
132.257	13.3955	179.463	77.1835	180.707	98.2335	179.575	47.2031	172.599	76.2267	181.247	112.905	186.028	13.0765	189.385	14.9902	155.848	112.905	180.496	22.3258
132.361	14.0334	179.535	78.4592	180.8	99.5093	179.635	46.8842	172.622	75.2698	181.275	113.224	186.109	14.6712	189.435	14.9902	155.874	113.224	180.562	21.6879
132.453	14.6712	179.623	78.1403	180.854	99.8282	179.737	46.5652	172.719	76.2267	181.363	113.224	186.216	14.0334	189.548	15.6281	155.954	113.224	180.615	22.0069
132.494	14.9902	179.704	78.4592	180.94	99.1903	179.812	47.5221	172.828	76.2267	181.461	115.456	186.277	15.6281	189.617	14.6712	156.043	115.456	180.737	21.369
132.612	15.6281	179.777	78.1403	181.011	99.8282	179.939	48.4789	172.87	75.5888	181.556	114.818	186.381	14.9902	189.707	15.947	156.129	114.818	180.785	22.0069
132.706	14.9902	179.864	78.4592	181.109	99.8282	180.013	47.5221	172.94	77.1835	181.628	115.456	186.428	15.3091	189.775	16.5849	156.195	115.456	180.862	22.3258
132.75	15.6281	179.967	79.0971	181.172	99.5093	180.107	47.841	173.022	76.8645	181.692	115.137	186.506	14.0334	189.814	17.2228	156.254	115.137	180.949	22.6447
132.847	15.947	180.048	78.4592	181.225	99.1903	180.204	48.1599	173.081	77.8214	181.788	115.137	186.609	13.0765	189.918	17.2228	156.341	115.137	181.004	21.6879
132.914	16.9038	180.107	79.735	181.319	99.8282	180.288	48.4789	173.17	77.8214	181.865	116.094	186.655	13.3955	189.978	17.5417	156.41	116.094	181.111	22.0069
133.007	16.2659	180.204	79.0971	181.371	99.8282	180.35	48.7978	173.276	77.8214	181.959	117.689	186.773	14.0334	190.047	17.8606	156.496	117.689	181.191	22.3258
133.125	14.9902	180.275	78.7782	181.473	100.147	180.416	49.4357	173.334	77.8214	182	116.413	186.84	14.3523	190.075	17.8606	156.534	116.413	181.243	22.3258
133.215	15.3091	180.342	80.0539	181.541	99.5093	180.518	49.1168	173.401	77.5024	182.087	117.689	186.942	14.9902	190.148	17.2228	156.613	117.689	181.318	22.9637
133.3	15.3091	180.449	79.735	181.602	99.5093	180.626	49.1168	173.516	78.7782	182.167	117.689	186.989	14.6712	190.224	18.1796	156.686	117.689	181.407	23.6016
133.363	16.2659	180.517	79.4161	181.676	100.785	180.657	48.7978	173.579	78.4592	182.256	119.284	187.034	13.3955	190.233	18.1796	156.767	119.284	181.468	22.3258
133.459	15.6281	180.545	78.4592	181.782	100.147	180.775	49.1168	173.664	79.735	182.326	118.008	187.132	14.0334	190.335	18.4985	156.831	118.008	181.53	22.6447
133.497	16.2659	180.644	79.735	181.889	100.147	180.819	48.1599	173.738	79.4161	182.404	118.965	187.201	13.3955	190.402	17.8606	156.902	118.965	181.603	22.9637
133.559	15.947	180.71	80.0539	181.949	100.147	180.921	49.4357	173.836	79.735	182.503	118.965	187.274	14.3523	190.452	18.1796	156.992	118.965	181.653	22.6447
133.638	15.6281	180.748	80.0539	182.06	101.104	180.987	49.4357	173.928	80.0539	182.579	119.603	187.332	12.7576	190.515	17.8606	157.061	119.603	181.763	24.5584
133.715	16.2659	180.803	80.3729	182.155	101.104	181.083	48.4789	174.045	78.7782	182.666	118.646	187.421	15.3091	190.626	18.4985	157.141	118.646	181.829	25.1963
133.751	15.947	180.9	80.0539	182.221	102.061	181.18	48.7978	174.179	78.7782	182.732	118.965	187.438	14.9902	190.699	18.4985	157.2	118.965	181.934	24.2394
133.834	16.9038	180.969	80.6918	182.299	102.699	181.255	50.0736	174.252	77.5024	182.803	119.603	187.567	15.3091	190.744	18.4985	157.266	119.603	182.021	23.9205
133.934	16.2659	181.001	80.0539	182.391	102.38	181.337	50.7115	174.413	78.7782	182.864	120.878	187.613	15.947	190.844	18.4985	157.321	120.878	182.104	23.6016
133.997	17.2228	181.084	81.6486	182.473	103.337	181.467	51.6683	174.451	80.3729	182.928	121.197	187.705	15.947	190.862	20.0932	157.38	121.197	182.2	22.6447
134.046	17.5417	181.144	81.9676	182.517	103.018	181.512	51.9872	174.593	80.6918	183.048	122.154	187.796	15.947	190.987	18.1796	157.489	122.154	182.257	22.9637
134.173	17.5417	181.194	81.9676	182.623	102.061	181.577	51.6683	174.666	82.2865	183.097	120.559	187.898	14.9902	191.049	17.8606	157.533	120.559	182.353	23.6016
134.235	16.9038	181.315	81.9676	182.66	103.018	181.679	51.6683	174.784	80.3729	183.193	120.24	187.945	13.7144	191.117	18.1796	157.621	120.24	182.444	22.3258
134.297	15.3091	181.384	82.2865	182.756	103.018	181.756	51.9872	174.865	80.6918	183.27	121.197	188.037	15.3091	191.202	17.8606	157.691	121.197	182.48	22.3258
134.396	15.3091	181.443	80.6918	182.844	104.293	181.849	51.3493	174.932	81.0108	183.354	121.197	188.108	14.6712	191.25	18.1796	157.768	121.197	182.549	22.9637
134.49	15.3091	181.508	80.6918	182.937	103.974	181.921	50.7115	175.034	80.6918	183.406	122.154	188.208	14.0334	191.365	17.8606	157.814	122.154	182.666	23.6016
134.582	15.6281	181.613	81.9676	182.997	104.612	182.009	50.7115	175.09	82.2865	183.519	122.154	188.257	14.0334	191.459	17.8606	157.917	122.154	182.721	22.9637
134.669	15.3091	181.631	82.2865	183.103	103.974	182.069	50.3925	175.148	81.3297	183.572	121.197	188.344	14.9902	191.531	18.4985	157.966	121.197	182.799	23.2826
134.726	15.3091	181.734	83.8812	183.174	104.931	182.183	48.7978	175.236	81.6486	183.673	121.835	188.398	14.0334	191.619	18.1796	158.058	121.835	182.902	23.2826
134.843	15.6281	181.839	85.157	183.233	104.931	182.273	50.7115	175.335	80.0539	183.8	123.111	188.516	14.9902	191.726	18.1796	158.173	123.111	182.973	23.6016
134.945	16.2659	181.913	84.5191	183.306	104.931	182.355	51.6683	175.435	81.0108	183.876	124.068	188.574	15.3091	191.794	18.4985	158.243	124.068	183.101	22.3258
135.034	16.9038	181.974	85.157	183.406	105.25	182.386	49.7546	175.507	81.6486	183.948	124.706	188.645	15.947	191.897	18.4985	158.309	124.706	183.151	23.2826
135.147	16.5849	182.046	84.5191	183.467	105.569	182.485	48.4789	175.563	82.2865	184.069	124.068	188.732	16.5849	191.975	19.1364	158.419	124.068	183.26	23.2826
135.232	16.9038	182.135	84.5191	183.541	104.612	182.561	49.4357	175.615	82.2865	184.163	124.068	188.817	18.1796	192.063	18.8175	158.504	124.068	183.309	22.9637
135.332	16.9038	182.223	84.5191	183.637	106.207	182.638	50.0736	175.712	81.9676	184.297	123.749	188.891	18.4985	192.131	20.0932	158.626	123.749	183.41	23.9205
135.388	15.947	182.298	84.838	183.738	106.207	182.657	50.0736	175.785	81.6486	184.363	125.343	188.998	18.1796	192.187	19.7743	158.686	125.343	183.451	24.2394
135.504	15.6281	182.374	86.1138	183.834	106.207	182.734	51.0304	175.826	81.6486	184.426	125.662	189.081	17.5417	192.304	19.7743	158.744	125.662	183.534	24.8773
135.594	15.3091	182.461	86.4327	183.944	105.888	182.842	51.6683	175.883	81.6486	184.538	126.3	189.145	16.9038	192.35	19.7743	158.846	126.3	183.599	24.2394
135.69	15.947	182.548	85.7949	184.027	106.526	182.899	51.9872	175.983	83.2433	184.635	126.619	189.232	17.8606	192.446	19.1364	158.934	126.619	183.721	23.6016
135.816	15.3091	182.629	86.1138	184.117	106.207	183.005	52.944	176.045	83.5623	184.707	127.257	189.309	17.2228	192.488	19.7743	159	127.257	183.784	23.6016
135.853	15.3091	182.714	87.0706	184.197	106.845	183.143	54.2198	176.134	82.9244	184.781	127.576	189.369	16.9038	192.598	18.8175	159.067	127.576	183.83	23.6016
135.947	15.947	182.805	85.7949	184.264	107.164	183.185	53.9009	176.202	82.2865	184.862	129.171	189.451	17.2228	192.646	18.4985	159.141	129.171	183.944	24.2394
135.991	15.947	182.883	86.4327	184.389	107.802	183.26	54.2198	176.272	83.2433	184.967	129.171	189.526	16.9038	192.731	19.4553	159.237	129.171	183.988	25.8341
136.098	15.947	182.967	85.157	184.426	107.483	183.325	54.8577	176.322	83.5623	185.05	129.171	189.614	17.2228	192.816	20.0932	159.313	129.171	184.088	25.8341
136.242	17.2228	183.087	85.7949	184.503	107.164	183.421	55.8145	176.423	84.838	185.12	129.49	189.677	17.5417	192.872	19.7743	159.376	129.49	184.157	26.472
136.282	16.2659	183.186	86.1138	184.598	106.207	183.495	54.8577	176.509	85.157	185.217	129.809	189.769	16.9038	192.922	19.4553	159.464	129.809	184.209	26.1531
136.325	16.5849	183.248	85.7949	184.68	106.207	183.597	53.9009	176.564	85.4759	185.276	129.49	189.831	15.947	193.02	20.0932	159.518	129.49	184.28	24.5584
136.352	16.9038	183.359	86.1138	184.774	108.121	183.695	53.263	176.682	85.7949	185.326	129.809	189.925	16.5849	193.073	19.7743	159.563	129.809	184.363	24.5584
136.347	16.9038	183.383	86.1138	184.83	108.759	183.768	54.2198	176.756	85.4759	185.434	130.446	189.979	17.2228	193.115	19.1364	159.662	130.446	184.44	24.5584
136.392	19.1364	183.515	86.7517	184.897	109.077	183.881	53.9009	176.82	85.7949	185.538	130.765	190.042	16.9038	193.201	18.1796	159.757	130.765	184.507	24.5584
136.46	19.1364	183.609	87.7085	184.966	110.034	183.942	54.5387	176.924	86.1138	185.61	130.446	190.096	15.947	193.261	19.4553	159.823	130.446	184.583	24.8773
136.466	18.4985	183.672	88.6653	185.04	110.353	184.047	55.1766	176.997	86.7517	185.692	131.722	190.187	15.6281	193.3	18.8175	159.898	131.722	184.689	23.6016
136.475	19.1364	183.731	89.6221	185.103	111.629	184.097	54.8577	177.085	87.0706	185.751	132.679	190.224	15.947	193.381	20.0932	159.951	132.679	184.758	23.9205
136.553	19.1364	183.857	89.9411	185.199	112.586	184.179	54.5387	177.207	87.0706	185.822	132.041	190.308	16.5849	193.495	20.0932	160.015	132.041	184.845	23.9205
136.572	18.8175	183.938	89.6221	185.262	111.31	184.255	54.5387	177.262	86.7517	185.885	132.998	190.397	16.9038	193.59	21.05	160.073	132.998	184.927	24.2394
136.633	19.1364	183.987	89.6221	185.315	112.267	184.341	56.1334	177.351	87.3896	185.973	131.722	190.462	16.2659	193.65	21.05	160.153	131.722	184.965	24.5584
136.746	17.8606	184.103	88.6653	185.361	112.267	184.426	57.0903	177.447	88.0274	186.045	132.36	190.52	15.6281	193.733	20.7311	160.219	132.36	185.051	24.2394
136.795	17.5417	184.147	88.9843	185.479	111.31	184.492	56.7713	177.525	88.0274	186.152	132.679	190.58	15.6281	193.81	20.0932	160.317	132.679	185.117	23.6016
136.866	17.8606	184.228	89.3032	185.547	112.905	184.573	56.1334	177.588	88.6653	186.208	134.274	190.703	15.3091	193.879	19.7743	160.367	134.274	185.157	22.9637
136.94	16.9038	184.333	89.6221	185.606	113.862	184.64	56.4524	177.69	88.3464	186.291	133.636	190.772	15.3091	193.946	20.4122	160.443	133.636	185.246	22.3258
137.028	18.1796	184.393	91.2168	185.684	112.267	184.715	55.8145	177.76	88.3464	186.364	134.274	190.853	14.3523	193.979	21.05	160.509	134.274	185.314	23.6016
137.043	18.8175	184.495	90.579	185.761	113.224	184.815	55.8145	177.845	88.6653	186.435	134.912	190.902	14.0334	194.074	21.05	160.574	134.912	185.397	23.9205
137.125	18.8175	184.537	91.2168	185.873	113.224	184.947	55.4956	177.919	88.9843	186.486	135.231	191.002	16.2659	194.164	21.05	160.621	135.231	185.491	22.9637
137.256	17.5417	184.651	90.579	185.927	112.905	185.033	56.7713	177.987	88.6653	186.577	135.231	191.087	15.947	194.234	20.0932	160.703	135.231	185.539	23.9205
137.315	17.5417	184.737	90.8979	186.004	113.862	185.1	56.1334	178.088	90.26	186.658	135.549	191.157	15.947	194.302	20.0932	160.777	135.549	185.601	24.8773
137.456	17.8606	184.792	90.8979	186.076	113.862	185.167	56.1334	178.189	90.8979	186.733	135.231	191.236	16.5849	194.421	19.7743	160.845	135.231	185.688	23.9205
137.527	16.2659	184.886	91.5358	186.153	114.181	185.278	57.0903	178.241	91.5358	186.838	135.231	191.334	17.5417	194.491	19.4553	160.941	135.231	185.786	24.8773
137.588	17.5417	184.96	92.8115	186.239	115.137	185.362	58.0471	178.368	91.5358	186.878	135.868	191.397	16.5849	194.595	18.4985	160.978	135.868	185.85	25.1963
137.719	18.4985	185.029	92.4926	186.318	114.499	185.436	57.0903	178.415	91.5358	186.972	137.144	191.511	16.5849	194.675	19.4553	161.063	137.144	185.881	25.8341
137.802	17.8606	185.122	93.1305	186.414	115.137	185.525	58.366	178.511	92.1737	187.038	137.463	191.627	16.9038	194.747	19.7743	161.123	137.463	185.992	26.791
137.875	18.1796	185.223	92.8115	186.521	116.413	185.578	57.4092	178.593	90.8979	187.099	138.42	191.664	16.5849	194.855	19.7743	161.179	138.42	186.022	26.1531
137.992	17.5417	185.278	92.8115	186.581	117.051	185.621	58.0471	178.676	89.9411	187.165	138.101	191.767	17.8606	194.882	20.0932	161.239	138.101	186.093	25.5152
138.074	18.1796	185.38	93.7684	186.7	116.413	185.688	57.7281	178.726	91.8547	187.219	138.739	191.877	19.1364	194.966	20.0932	161.288	138.739	186.144	26.1531
138.157	17.8606	185.439	94.0873	186.788	115.456	185.776	57.4092	178.828	91.8547	187.35	138.739	191.989	18.4985	195.039	20.0932	161.408	138.739	186.226	27.1099
138.253	18.1796	185.517	93.7684	186.909	114.499	185.863	57.7281	178.904	92.1737	187.411	139.058	192.015	17.5417	195.09	20.0932	161.463	139.058	186.314	25.1963
138.34	17.8606	185.597	95.0441	186.955	115.456	185.953	58.0471	179.019	91.8547	187.523	139.377	192.117	17.2228	195.212	20.4122	161.565	139.377	186.415	25.5152
138.425	17.2228	185.686	95.682	187.053	115.137	186.027	56.7713	179.072	93.7684	187.596	139.377	192.185	18.1796	195.293	19.7743	161.632	139.377	186.494	25.8341
138.507	16.9038	185.773	95.3631	187.144	114.818	186.13	57.4092	179.194	92.4926	187.665	140.334	192.254	18.4985	195.355	20.4122	161.695	140.334	186.552	25.5152
138.662	17.2228	185.849	95.3631	187.218	114.181	186.188	59.0039	179.251	93.4494	187.763	140.334	192.371	18.8175	195.474	20.0932	161.783	140.334	186.658	26.472
138.705	17.8606	185.934	95.682	187.291	115.137	186.29	58.685	179.345	93.1305	187.799	141.29	192.464	18.1796	195.532	21.369	161.816	141.29	186.756	25.8341
138.776	18.1796	185.989	96.0009	187.36	116.094	186.304	59.6418	179.434	93.7684	187.908	140.971	192.523	16.9038	195.599	21.05	161.916	140.971	186.815	25.8341
138.841	18.8175	186.061	95.0441	187.47	114.818	186.389	59.9607	179.522	93.4494	187.986	141.29	192.619	16.5849	195.68	20.4122	161.987	141.29	186.879	26.472
138.88	19.7743	186.163	95.3631	187.537	114.818	186.48	60.2797	179.557	93.1305	188.048	141.928	192.68	16.5849	195.753	21.6879	162.044	141.928	186.959	26.791
138.947	19.1364	186.21	96.0009	187.651	116.732	186.557	59.9607	179.666	93.4494	188.135	143.523	192.75	16.5849	195.828	20.7311	162.122	143.523	187.06	26.472
138.962	19.7743	186.299	96.0009	187.688	118.008	186.64	59.6418	179.739	94.4062	188.189	142.885	192.813	17.5417	195.883	20.7311	162.172	142.885	187.114	25.5152
139.013	19.7743	186.343	96.0009	187.786	117.689	186.735	59.9607	179.809	95.0441	188.29	142.566	192.886	15.6281	195.962	21.05	162.264	142.566	187.182	26.472
139.073	19.7743	186.432	95.3631	187.878	117.689	186.783	61.2365	179.906	95.682	188.374	142.885	192.965	16.2659	196.003	21.6879	162.34	142.885	187.284	26.791
139.076	18.8175	186.529	96.9578	187.958	118.327	186.909	60.5986	179.96	95.682	188.434	143.842	193.038	17.2228	196.112	20.4122	162.395	143.842	187.363	25.5152
139.104	18.8175	186.61	96.9578	188.008	119.284	186.949	61.5554	180.065	95.682	188.508	144.799	193.099	17.2228	196.152	20.7311	162.463	144.799	187.447	24.5584
139.203	19.1364	186.683	97.9146	188.112	121.516	187.061	60.9175	180.129	95.682	188.583	143.523	193.12	15.947	196.251	19.7743	162.531	143.523	187.524	25.5152
139.213	19.1364	186.782	97.5956	188.188	121.835	187.163	60.9175	180.271	96.6388	188.678	144.161	193.231	17.2228	196.321	20.7311	162.617	144.161	187.603	25.8341
139.265	19.7743	186.853	96.6388	188.228	122.154	187.209	61.2365	180.323	96.6388	188.76	144.48	193.317	18.4985	196.401	20.0932	162.692	144.48	187.69	24.8773
139.317	19.7743	186.903	95.682	188.333	122.792	187.297	62.8312	180.43	96.9578	188.808	145.118	193.391	19.4553	196.437	20.7311	162.735	145.118	187.727	25.1963
139.407	18.8175	186.992	96.0009	188.431	122.154	187.377	61.8744	180.499	96.6388	188.866	145.756	193.467	20.0932	196.526	20.7311	162.788	145.756	187.802	24.5584
139.487	18.1796	187.054	96.6388	188.506	122.792	187.448	62.1933	180.552	96.3199	188.962	145.756	193.576	18.4985	196.624	20.7311	162.876	145.756	187.872	24.2394
139.516	17.2228	187.133	96.9578	188.615	123.43	187.545	62.1933	180.637	96.9578	189.025	146.075	193.602	18.4985	196.678	20.4122	162.934	146.075	187.961	25.1963
139.632	16.9038	187.214	98.2335	188.715	123.43	187.592	62.1933	180.695	97.9146	189.077	147.988	193.732	17.5417	196.747	20.4122	162.981	147.988	188.036	25.8341
139.689	17.2228	187.354	99.5093	188.778	122.792	187.684	62.8312	180.733	98.5525	189.193	147.35	193.784	18.1796	196.801	22.3258	163.087	147.35	188.112	26.472
139.797	18.1796	187.382	98.8714	188.886	123.749	187.799	62.8312	180.839	98.8714	189.26	147.669	193.84	17.8606	196.87	22.0069	163.148	147.669	188.173	27.7478
139.859	17.8606	187.466	99.5093	188.967	123.43	187.942	62.5122	180.928	100.466	189.346	149.583	193.909	17.8606	196.961	20.0932	163.226	149.583	188.242	28.7046
139.935	17.5417	187.564	98.5525	189.039	122.792	188.007	64.1069	181.019	100.466	189.409	149.583	194.01	19.1364	197.011	20.7311	163.283	149.583	188.359	29.3425
140.049	17.2228	187.62	98.8714	189.115	124.387	188.133	62.8312	181.108	100.147	189.504	149.264	194.083	19.7743	197.099	20.7311	163.369	149.264	188.449	28.3857
140.171	16.2659	187.687	99.1903	189.207	123.749	188.173	64.4259	181.191	100.466	189.591	148.626	194.143	18.1796	197.205	20.7311	163.449	148.626	188.515	27.4288
140.268	16.2659	187.797	99.1903	189.223	122.792	188.269	63.1501	181.256	101.104	189.7	151.178	194.238	18.8175	197.267	21.369	163.549	151.178	188.605	27.7478
140.364	17.2228	187.855	99.5093	189.317	123.43	188.339	63.1501	181.344	100.466	189.779	151.178	194.342	19.4553	197.342	21.05	163.62	151.178	188.672	27.4288
140.479	17.2228	187.914	99.1903	189.416	124.706	188.394	62.8312	181.429	100.147	189.876	151.815	194.408	19.1364	197.456	21.369	163.709	151.815	188.721	27.4288
140.595	17.2228	188.006	99.8282	189.483	124.068	188.491	63.4691	181.5	99.8282	189.915	152.134	194.496	19.1364	197.517	21.369	163.744	152.134	188.834	27.4288
140.7	17.2228	188.076	99.1903	189.552	124.387	188.564	64.7448	181.612	99.8282	190.038	151.815	194.552	18.4985	197.579	21.05	163.856	151.815	188.887	27.1099
140.8	16.5849	188.158	99.8282	189.63	125.343	188.616	64.4259	181.673	101.423	190.084	153.091	194.64	17.8606	197.687	20.7311	163.898	153.091	188.973	27.1099
140.904	17.2228	188.247	99.1903	189.737	126.3	188.685	65.3827	181.745	100.147	190.192	154.367	194.69	18.1796	197.726	21.6879	163.997	154.367	189.084	26.791
140.964	18.4985	188.287	100.466	189.798	126.619	188.765	65.3827	181.813	101.742	190.244	154.686	194.768	18.4985	197.803	22.0069	164.044	154.686	189.149	26.791
141.1	19.7743	188.427	101.742	189.898	126.619	188.879	65.0638	181.942	101.742	190.347	154.686	194.806	18.1796	197.872	21.05	164.138	154.686	189.241	27.7478
141.207	20.0932	188.469	102.061	189.968	127.895	188.935	65.7016	182.026	101.742	190.395	154.686	194.866	18.1796	197.941	21.6879	164.181	154.686	189.301	29.0235
141.27	18.8175	188.546	103.655	190.066	128.533	188.988	65.3827	182.097	101.104	190.518	155.005	194.939	19.1364	198.028	21.05	164.294	155.005	189.402	27.1099
141.359	19.4553	188.614	103.018	190.155	128.533	189.043	64.7448	182.152	100.147	190.556	154.686	195.004	19.1364	198.106	20.7311	164.328	154.686	189.478	26.1531
141.468	19.1364	188.697	103.655	190.214	128.852	189.107	65.3827	182.25	102.061	190.672	155.324	195.099	19.1364	198.185	20.7311	164.434	155.324	189.527	27.7478
141.604	19.4553	188.758	103.337	190.28	129.49	189.181	65.3827	182.344	101.742	190.695	155.324	195.163	18.8175	198.238	21.05	164.455	155.324	189.584	27.7478
141.669	19.1364	188.819	103.655	190.411	130.765	189.248	66.0206	182.411	102.38	190.813	154.367	195.235	19.4553	198.3	22.0069	164.562	154.367	189.688	29.3425
141.774	19.4553	188.924	103.018	190.411	130.446	189.341	66.9774	182.486	102.061	190.896	154.048	195.337	19.7743	198.409	21.05	164.638	154.048	189.736	29.3425
141.854	19.1364	188.997	103.655	190.542	130.446	189.407	66.0206	182.6	102.38	190.957	155.005	195.385	18.8175	198.434	22.3258	164.694	155.005	189.805	29.0235
141.937	19.1364	189.055	103.974	190.614	129.809	189.542	66.3395	182.689	103.337	191.038	155.643	195.468	19.7743	198.529	20.7311	164.767	155.643	189.871	27.7478
142.012	18.8175	189.114	104.931	190.725	130.765	189.606	67.6153	182.715	103.656	191.121	157.556	195.526	19.4553	198.601	21.369	164.843	157.556	189.96	28.0667
142.101	18.4985	189.202	105.569	190.781	130.446	189.707	67.6153	182.805	103.018	191.182	158.832	195.557	19.7743	198.67	20.7311	164.898	158.832	190.059	28.7046
142.135	18.4985	189.28	105.888	190.898	130.765	189.788	66.9774	182.887	103.337	191.24	159.151	195.655	18.4985	198.743	21.369	164.952	159.151	190.127	29.6614
142.227	17.2228	189.348	105.569	190.929	130.128	189.92	66.9774	182.972	101.742	191.338	159.789	195.688	18.4985	198.808	21.369	165.04	159.789	190.189	29.6614
142.327	18.4985	189.454	105.888	191.011	130.446	189.981	67.2963	183.06	101.742	191.432	160.108	195.758	19.7743	198.889	20.0932	165.126	160.108	190.276	28.7046
142.424	18.4985	189.552	105.25	191.084	131.722	190.095	67.2963	183.137	104.293	191.464	159.789	195.827	20.0932	198.965	20.0932	165.155	159.789	190.36	29.6614
142.491	18.1796	189.61	106.845	191.127	132.36	190.171	66.6585	183.225	103.337	191.541	160.108	195.886	18.1796	199.05	20.4122	165.226	160.108	190.445	28.7046
142.567	18.4985	189.703	106.845	191.208	131.722	190.229	67.6153	183.25	103.337	191.646	160.427	195.99	21.05	199.134	21.6879	165.321	160.427	190.51	27.7478
142.654	18.8175	189.793	107.483	191.299	132.041	190.3	67.2963	183.292	104.293	191.697	162.34	196.083	21.6879	199.217	21.6879	165.368	162.34	190.569	27.4288
142.737	18.4985	189.857	106.845	191.363	132.998	190.398	68.5721	183.406	104.612	191.772	161.384	196.129	20.7311	199.299	21.6879	165.436	161.384	190.649	28.0667
142.808	18.4985	189.946	106.207	191.436	131.722	190.475	67.6153	183.48	105.569	191.796	161.384	196.226	20.4122	199.372	22.9637	165.458	161.384	190.704	28.0667
142.891	17.5417	190.02	106.207	191.513	133.636	190.551	68.5721	183.553	107.164	191.924	162.022	196.312	19.4553	199.433	22.9637	165.574	162.022	190.783	27.7478
142.966	18.4985	190.117	105.888	191.571	135.231	190.633	66.9774	183.607	107.802	191.967	162.34	196.411	19.7743	199.508	22.0069	165.613	162.34	190.846	27.7478
143.048	18.1796	190.173	106.207	191.62	134.912	190.734	66.6585	183.718	108.759	192.034	162.022	196.447	19.7743	199.582	22.3258	165.675	162.022	190.925	29.0235
143.14	18.8175	190.263	106.526	191.71	136.187	190.799	66.9774	183.8	108.759	192.122	161.384	196.547	21.05	199.639	22.9637	165.755	161.384	191.016	29.0235
143.223	20.4122	190.345	107.802	191.762	136.506	190.879	66.6585	183.86	109.077	192.188	162.659	196.605	19.4553	199.724	22.0069	165.815	162.659	191.135	29.3425
143.308	19.7743	190.384	108.121	191.808	136.506	190.964	67.6153	183.933	110.672	192.249	163.935	196.676	19.4553	199.841	22.6447	165.871	163.935	191.207	28.3857
143.426	19.4553	190.473	107.483	191.885	136.187	191.026	68.2532	184.01	110.991	192.338	163.935	196.734	19.4553	199.918	22.0069	165.952	163.935	191.335	27.4288
143.492	19.1364	190.576	108.44	191.936	136.187	191.07	68.891	184.124	111.948	192.372	163.297	196.841	19.7743	200.013	22.6447	165.983	163.297	191.393	27.4288
143.566	20.4122	190.629	109.715	191.987	135.231	191.143	68.2532	184.165	111.948	192.482	164.254	196.907	18.4985	200.08	22.3258	166.083	164.254	191.458	28.0667
143.662	20.4122	190.666	109.396	192.047	134.593	191.211	68.5721	184.28	112.267	192.554	165.53	196.939	18.4985	200.186	22.6447	166.148	165.53	191.516	27.4288
143.751	20.4122	190.778	108.759	192.152	134.593	191.275	68.5721	184.371	112.267	192.635	165.849	197.035	19.7743	200.27	22.9637	166.223	165.849	191.603	26.472
143.829	21.05	190.826	107.164	192.264	135.231	191.368	68.5721	184.412	111.31	192.702	165.849	197.084	19.7743	200.313	22.9637	166.283	165.849	191.694	27.1099
143.889	20.4122	190.904	107.164	192.34	137.144	191.43	68.5721	184.485	111.31	192.76	165.849	197.145	19.7743	200.442	22.6447	166.336	165.849	191.737	28.3857
143.982	20.4122	190.993	108.44	192.405	136.825	191.493	70.8047	184.565	110.991	192.816	166.168	197.217	19.4553	200.523	22.0069	166.387	166.168	191.811	29.9804
144.044	21.05	191.028	108.121	192.505	137.463	191.584	69.8479	184.645	113.543	192.935	167.444	197.251	18.8175	200.576	22.9637	166.496	167.444	191.902	30.2993
144.15	19.7743	191.143	108.44	192.597	136.825	191.695	69.8479	184.754	113.543	192.98	168.081	197.33	19.7743	200.642	24.2394	166.537	168.081	191.981	29.6614
144.252	19.1364	191.231	109.077	192.662	137.782	191.799	70.1668	184.836	112.586	193.076	168.081	197.419	19.4553	200.721	25.1963	166.624	168.081	192.075	29.6614
144.319	20.0932	191.328	109.396	192.784	139.696	191.816	70.4857	184.941	112.905	193.186	167.125	197.519	19.7743	200.821	24.8773	166.724	167.125	192.142	29.6614
144.407	19.7743	191.374	109.396	192.809	140.334	191.916	71.4426	185.022	112.905	193.241	167.125	197.595	20.4122	200.913	25.1963	166.774	167.125	192.237	29.3425
144.48	19.7743	191.507	109.077	192.892	140.971	191.999	71.7615	185.127	111.629	193.348	166.487	197.736	19.1364	200.987	24.5584	166.871	166.487	192.321	29.3425
144.611	20.0932	191.566	108.121	192.988	140.653	192.063	72.0804	185.225	110.672	193.393	167.125	197.808	17.5417	201.057	25.1963	166.913	167.125	192.366	29.9804
144.652	20.4122	191.688	109.715	193.124	141.609	192.099	72.0804	185.315	110.672	193.515	167.125	197.905	18.4985	201.106	24.8773	167.024	167.125	192.452	30.6182
144.729	19.4553	191.759	110.991	193.2	140.971	192.198	72.0804	185.382	112.267	193.632	168.081	198.027	18.8175	201.177	25.8341	167.13	168.081	192.499	30.9372
144.827	20.0932	191.839	110.672	193.259	141.609	192.262	71.7615	185.458	113.224	193.705	168.4	198.117	18.4985	201.268	24.2394	167.197	168.4	192.603	30.2993
144.935	20.4122	191.924	110.672	193.395	142.885	192.371	72.7183	185.544	113.224	193.816	168.081	198.205	18.8175	201.262	24.2394	167.298	168.081	192.665	29.6614
145.004	18.8175	191.99	111.948	193.451	142.885	192.438	72.3994	185.646	113.224	193.866	168.719	198.312	18.1796	201.36	23.6016	167.344	168.719	192.74	29.9804
145.068	18.8175	192.081	111.948	193.517	143.204	192.538	72.3994	185.711	114.499	193.965	170.314	198.391	19.1364	201.456	23.6016	167.434	170.314	192.872	30.2993
145.166	18.4985	192.153	111.31	193.634	142.566	192.623	73.6751	185.768	115.456	194.084	169.995	198.443	21.05	201.523	24.5584	167.542	169.995	192.945	29.9804
145.239	20.0932	192.234	111.31	193.72	143.204	192.706	74.9509	185.874	115.456	194.156	171.271	198.538	21.05	201.603	25.5152	167.608	171.271	193.025	29.0235
145.33	18.4985	192.324	111.629	193.768	143.523	192.837	73.6751	185.948	114.181	194.208	170.952	198.59	20.0932	201.665	24.5584	167.655	170.952	193.125	28.3857
145.421	19.7743	192.403	111.31	193.841	144.161	192.932	73.9941	186.007	114.499	194.309	170.633	198.676	21.369	201.785	25.5152	167.747	170.633	193.233	26.791
145.513	21.05	192.43	111.629	193.886	144.161	192.985	73.9941	186.093	115.456	194.39	171.909	198.754	21.369	201.869	26.472	167.821	171.909	193.264	27.4288
145.574	20.4122	192.544	111.629	193.97	143.842	193.082	74.632	186.155	116.413	194.491	170.633	198.856	20.7311	201.925	26.472	167.913	170.633	193.358	26.791
145.65	20.0932	192.609	114.181	194.079	142.885	193.127	75.5888	186.204	116.094	194.601	170.314	198.929	20.4122	202.021	26.1531	168.013	170.314	193.424	27.1099
145.734	20.0932	192.662	114.181	194.175	143.204	193.231	74.313	186.298	116.413	194.661	170.633	199.033	20.7311	202.069	25.1963	168.068	170.633	193.459	27.1099
145.806	19.7743	192.754	114.499	194.267	142.566	193.331	75.9077	186.355	116.094	194.729	171.909	199.062	21.6879	202.135	25.8341	168.13	171.909	193.547	27.7478
145.907	19.7743	192.818	114.818	194.371	141.928	193.37	75.9077	186.393	116.732	194.834	171.59	199.144	21.369	202.202	25.1963	168.226	171.59	193.663	29.6614
145.991	19.7743	192.925	113.862	194.413	141.609	193.492	74.9509	186.506	118.008	194.886	172.865	199.214	21.05	202.298	25.5152	168.273	172.865	193.692	30.6182
146.13	20.0932	192.973	114.499	194.551	142.885	193.562	75.5888	186.537	118.965	194.974	174.46	199.267	21.6879	202.354	24.5584	168.353	174.46	193.79	30.2993
146.189	20.0932	193.079	114.499	194.577	142.885	193.607	75.5888	186.65	118.008	195.058	175.098	199.323	21.6879	202.402	25.1963	168.43	175.098	193.862	30.2993
146.276	20.7311	193.155	113.224	194.683	142.885	193.719	77.8214	186.691	118.646	195.138	175.417	199.399	21.369	202.493	23.9205	168.502	175.417	193.888	31.2561
146.32	21.369	193.22	114.181	194.787	142.566	193.792	76.2267	186.785	119.284	195.212	174.779	199.456	22.0069	202.567	23.6016	168.57	174.779	193.997	30.9372
146.421	20.7311	193.328	115.775	194.824	144.161	193.865	77.5024	186.893	119.284	195.288	175.098	199.534	22.0069	202.699	22.9637	168.639	175.098	194.106	30.6182
146.495	20.4122	193.433	116.094	194.936	143.842	193.946	76.8645	186.986	118.327	195.377	174.779	199.584	21.05	202.763	22.3258	168.721	174.779	194.174	29.6614
146.619	20.7311	193.486	116.413	194.973	144.48	194.03	77.1835	187.076	118.965	195.493	175.736	199.691	21.6879	202.855	22.0069	168.826	175.736	194.213	30.2993
146.646	20.4122	193.598	117.051	195.038	145.118	194.093	76.5456	187.114	118.965	195.597	176.374	199.768	21.05	202.968	22.3258	168.92	176.374	194.26	30.6182
146.743	21.6879	193.66	116.413	195.134	146.393	194.146	78.4592	187.205	121.197	195.664	176.055	199.848	20.4122	203.033	23.9205	168.981	176.055	194.354	30.2993
146.798	21.6879	193.741	117.689	195.271	145.756	194.248	78.7782	187.277	122.473	195.742	177.331	199.902	20.4122	203.086	23.2826	169.053	177.331	194.403	30.9372
146.917	21.369	193.83	118.008	195.302	146.393	194.334	79.4161	187.374	122.154	195.852	177.331	199.977	20.0932	203.172	25.1963	169.153	177.331	194.479	29.6614
146.972	21.6879	193.888	117.051	195.44	145.756	194.423	77.8214	187.419	122.154	195.926	178.606	200.028	20.4122	203.237	24.8773	169.22	178.606	194.565	30.6182
147.072	22.0069	193.952	118.965	195.53	146.393	194.496	79.0971	187.509	122.792	195.992	177.65	200.111	22.0069	203.33	25.8341	169.28	177.65	194.636	30.9372
147.156	22.9637	194.035	117.37	195.605	146.393	194.63	78.1403	187.596	121.197	196.085	177.331	200.17	21.6879	203.354	27.1099	169.365	177.331	194.721	31.2561
147.229	22.6447	194.113	117.689	195.666	147.031	194.705	80.0539	187.65	122.792	196.138	179.563	200.232	20.7311	203.443	25.1963	169.414	179.563	194.82	30.9372
147.311	22.3258	194.221	118.008	195.734	147.988	194.804	80.0539	187.782	122.792	196.218	179.563	200.316	20.7311	203.543	25.8341	169.486	179.563	194.89	32.2129
147.427	23.2826	194.311	117.051	195.823	146.712	194.89	79.0971	187.861	122.154	196.329	178.287	200.402	21.369	203.635	25.5152	169.587	178.287	194.979	32.5319
147.486	22.9637	194.433	117.051	195.9	147.031	194.968	79.0971	187.909	124.387	196.409	179.563	200.505	20.4122	203.704	24.8773	169.66	179.563	195.062	31.2561
147.575	23.6016	194.485	117.37	195.978	147.669	195.046	79.735	188.018	124.387	196.492	179.882	200.589	20.0932	203.769	25.5152	169.736	179.882	195.15	32.2129
147.612	22.9637	194.588	117.689	196.095	147.031	195.093	80.3729	188.099	124.387	196.545	180.52	200.625	21.369	203.868	26.1531	169.784	180.52	195.217	31.2561
147.723	22.0069	194.677	118.965	196.149	148.307	195.193	79.4161	188.183	124.706	196.637	181.158	200.762	21.6879	203.919	25.5152	169.868	181.158	195.297	31.5751
147.793	21.369	194.758	118.646	196.242	148.626	195.268	80.3729	188.242	125.662	196.711	181.477	200.798	22.3258	203.98	25.5152	169.936	181.477	195.339	31.2561
147.86	21.6879	194.836	118.965	196.343	148.626	195.32	80.3729	188.324	125.343	196.814	183.072	200.89	22.3258	204.066	25.5152	170.03	183.072	195.454	32.5319
147.934	22.3258	194.92	119.603	196.436	149.583	195.401	80.6918	188.401	124.706	196.863	183.072	200.956	22.6447	204.157	26.1531	170.074	183.072	195.485	32.5319
148.018	23.6016	194.987	118.965	196.516	149.583	195.513	81.9676	188.486	125.024	196.96	182.115	201.042	21.369	204.221	25.8341	170.162	182.115	195.563	33.1698
148.129	22.3258	195.103	119.921	196.615	150.859	195.641	82.2865	188.551	125.343	197.052	182.115	201.118	20.4122	204.313	25.5152	170.246	182.115	195.666	32.8508
148.21	22.6447	195.144	120.559	196.684	150.221	195.696	81.9676	188.654	125.662	197.152	183.072	201.201	20.7311	204.38	24.2394	170.337	183.072	195.718	33.8076
148.262	21.6879	195.242	121.197	196.75	149.902	195.804	81.9676	188.732	125.343	197.231	184.028	201.25	19.7743	204.475	25.5152	170.409	184.028	195.791	32.2129
148.358	22.3258	195.286	121.835	196.804	149.583	195.875	81.0108	188.873	125.662	197.324	184.666	201.337	20.4122	204.56	25.5152	170.494	184.666	195.871	33.4887
148.446	22.3258	195.359	122.473	196.891	150.221	195.974	81.6486	188.948	125.662	197.405	184.985	201.427	19.7743	204.651	25.1963	170.568	184.985	195.937	32.5319
148.482	23.2826	195.423	122.154	196.985	149.583	196.054	83.8812	189.035	124.706	197.534	184.347	201.535	20.0932	204.743	25.1963	170.685	184.347	195.981	32.5319
148.562	23.6016	195.532	121.516	197.103	150.54	196.117	82.9244	189.112	125.024	197.56	183.072	201.611	21.05	204.838	25.5152	170.709	183.072	196.051	32.5319
148.691	22.0069	195.553	121.835	197.161	149.902	196.154	81.9676	189.213	125.981	197.668	184.985	201.703	21.6879	204.892	25.1963	170.807	184.985	196.143	32.2129
148.729	22.9637	195.651	122.792	197.205	150.221	196.268	82.2865	189.271	126.3	197.745	185.942	201.798	21.369	204.959	24.8773	170.877	185.942	196.16	31.5751
148.82	22.9637	195.716	121.516	197.325	151.496	196.266	82.2865	189.351	126.619	197.806	186.58	201.879	21.05	204.998	23.9205	170.933	186.58	196.253	31.5751
148.897	23.6016	195.802	121.516	197.432	151.496	196.345	81.9676	189.423	127.257	197.895	186.58	201.931	22.9637	205.087	22.9637	171.014	186.58	196.269	32.2129
148.976	22.0069	195.891	122.154	197.552	151.815	196.429	83.2433	189.5	125.662	197.996	186.899	202.032	22.3258	205.183	22.9637	171.106	186.899	196.38	31.2561
149.042	22.0069	195.938	121.197	197.625	154.048	196.494	84.5191	189.61	125.662	198.059	188.175	202.098	21.6879	205.286	24.8773	171.163	188.175	196.493	31.2561
149.097	22.0069	196.022	122.154	197.722	154.048	196.56	84.5191	189.675	125.662	198.192	187.856	202.144	20.0932	205.3	24.5584	171.284	187.856	196.545	32.8508
149.171	22.3258	196.101	121.516	197.75	154.686	196.637	84.2002	189.771	127.257	198.246	188.175	202.21	19.7743	205.415	24.8773	171.334	188.175	196.639	33.1698
149.273	21.369	196.217	123.43	197.832	153.729	196.715	84.838	189.869	128.214	198.27	188.175	202.307	21.369	205.491	25.8341	171.356	188.175	196.723	33.1698
149.381	20.4122	196.278	125.024	197.917	154.367	196.779	83.8812	189.978	128.533	198.373	187.537	202.328	21.05	205.576	25.5152	171.449	187.537	196.777	32.8508
149.448	20.4122	196.39	124.068	198.016	155.324	196.804	84.5191	190.04	127.895	198.478	188.494	202.427	20.0932	205.67	24.8773	171.545	188.494	196.92	33.8076
149.526	21.05	196.49	123.749	198.103	154.367	196.857	85.4759	190.117	129.809	198.548	188.494	202.538	21.369	205.727	23.9205	171.609	188.494	196.992	33.4887
149.578	20.7311	196.567	125.662	198.194	155.324	196.93	85.4759	190.187	129.49	198.606	190.407	202.595	20.4122	205.852	24.8773	171.662	190.407	197.047	34.1266
149.662	21.6879	196.658	125.981	198.287	156.918	196.982	86.4327	190.265	129.809	198.673	191.045	202.679	21.05	205.888	25.1963	171.723	191.045	197.137	34.4455
149.736	22.0069	196.769	126.938	198.393	157.875	197.069	85.7949	190.336	130.128	198.757	191.045	202.73	21.05	205.969	24.8773	171.8	191.045	197.21	34.4455
149.825	22.0069	196.838	127.576	198.463	158.194	197.187	86.1138	190.441	130.128	198.842	190.407	202.824	22.9637	206.018	24.8773	171.877	190.407	197.304	34.7645
149.882	21.05	196.866	128.214	198.561	157.237	197.271	87.0706	190.528	129.49	198.883	191.045	202.874	22.0069	206.093	24.2394	171.914	191.045	197.382	34.4455
149.955	22.3258	196.958	127.257	198.583	156.6	197.386	86.7517	190.631	129.49	198.976	191.364	202.921	22.0069	206.163	24.5584	171.999	191.364	197.458	35.7213
150.037	21.6879	197.069	126.619	198.684	157.875	197.477	86.4327	190.683	129.49	199.053	192.64	203.046	22.3258	206.215	24.8773	172.069	192.64	197.579	35.0834
150.115	22.3258	197.127	128.214	198.763	158.194	197.57	88.0274	190.816	131.722	199.089	192.959	203.073	22.3258	206.287	23.9205	172.102	192.959	197.673	36.0402
150.206	22.0069	197.221	128.852	198.847	158.513	197.669	86.1138	190.89	131.403	199.14	194.553	203.149	23.6016	206.375	26.1531	172.148	194.553	197.716	35.4023
150.29	20.4122	197.332	129.171	198.902	158.194	197.696	87.0706	190.989	131.722	199.233	193.597	203.255	23.6016	206.417	26.472	172.233	193.597	197.786	35.4023
150.35	22.0069	197.394	128.214	198.957	158.513	197.8	88.3464	191.06	132.679	199.274	194.872	203.336	22.6447	206.473	25.1963	172.27	194.872	197.874	36.3592
150.425	22.0069	197.462	129.171	199.049	158.513	197.859	87.7085	191.151	133.317	199.381	195.191	203.392	22.0069	206.555	26.791	172.367	195.191	197.946	36.3592
150.509	21.369	197.564	128.214	199.132	156.281	197.941	87.3896	191.27	133.955	199.462	195.829	203.491	22.0069	206.573	26.1531	172.441	195.829	198.001	35.7213
150.593	22.3258	197.607	128.852	199.212	157.237	198.039	88.0274	191.288	134.274	199.486	197.424	203.572	21.369	206.66	25.1963	172.464	197.424	198.077	35.7213
150.644	23.6016	197.708	129.171	199.307	156.6	198.056	88.3464	191.375	135.231	199.579	195.829	203.628	21.05	206.678	26.1531	172.548	195.829	198.145	35.4023
150.712	23.9205	197.743	128.852	199.417	158.194	198.176	87.7085	191.439	135.231	199.64	196.786	203.737	21.369	206.778	26.1531	172.604	196.786	198.197	35.4023
150.83	23.2826	197.832	129.49	199.466	158.513	198.254	89.3032	191.498	134.593	199.713	198.062	203.768	22.0069	206.841	26.1531	172.67	198.062	198.292	35.4023
150.912	24.5584	197.886	130.446	199.538	158.832	198.35	89.6221	191.555	136.187	199.817	197.743	203.884	23.9205	206.891	25.5152	172.765	197.743	198.357	34.7645
150.958	22.9637	197.975	130.128	199.626	158.832	198.425	88.6653	191.66	135.549	199.877	198.062	203.948	22.6447	206.962	26.1531	172.82	198.062	198.469	35.4023
151.023	22.6447	198.037	130.765	199.677	158.832	198.477	89.6221	191.725	135.868	200.023	198.062	204.008	22.3258	207.036	25.8341	172.953	198.062	198.517	35.0834
151.113	24.2394	198.161	130.446	199.787	159.151	198.589	88.9843	191.843	136.506	200.088	198.062	204.085	22.3258	207.176	27.1099	173.012	198.062	198.641	34.1266
151.187	23.2826	198.224	130.765	199.821	159.151	198.648	89.3032	191.895	136.825	200.177	199.019	204.184	22.6447	207.271	27.1099	173.093	199.019	198.699	35.0834
151.246	24.2394	198.321	132.36	199.891	161.065	198.644	89.6221	191.934	136.825	200.242	199.656	204.252	22.0069	207.33	26.472	173.152	199.656	198.773	33.8076
151.355	23.9205	198.385	131.722	199.979	161.065	198.746	89.6221	191.98	137.782	200.304	199.019	204.377	21.369	207.411	27.1099	173.208	199.019	198.839	33.8076
151.406	24.5584	198.493	131.722	200.029	160.746	198.811	90.8979	192.065	139.058	200.41	199.975	204.436	20.0932	207.486	26.472	173.305	199.975	198.901	33.1698
151.477	23.6016	198.536	131.722	200.125	161.384	198.878	89.6221	192.147	138.101	200.488	200.294	204.525	20.0932	207.6	27.7478	173.376	200.294	198.959	33.4887
151.551	23.9205	198.607	130.446	200.196	161.703	198.94	90.8979	192.206	140.015	200.579	199.975	204.632	20.0932	207.651	28.0667	173.46	199.975	199.032	33.4887
151.63	23.9205	198.721	131.722	200.265	161.065	199.022	92.4926	192.296	139.696	200.669	201.251	204.679	21.05	207.714	27.4288	173.542	201.251	199.095	32.8508
151.667	24.8773	198.78	130.765	200.353	162.34	199.147	91.2168	192.365	140.015	200.731	200.294	204.745	20.4122	207.787	28.3857	173.598	200.294	199.2	33.1698
151.776	25.1963	198.845	131.722	200.408	162.978	199.243	92.1737	192.432	140.971	200.778	199.337	204.783	22.0069	207.901	27.4288	173.64	199.337	199.218	34.1266
151.822	23.6016	198.916	132.041	200.458	162.978	199.34	93.4494	192.528	139.696	200.913	199.656	204.88	21.369	207.99	27.1099	173.763	199.656	199.316	34.4455
151.937	22.9637	199.02	132.998	200.534	162.978	199.4	92.8115	192.662	140.334	200.943	200.294	204.937	22.0069	208.063	27.7478	173.791	200.294	199.43	34.4455
152.009	23.9205	199.108	133.317	200.635	163.935	199.482	94.0873	192.751	140.334	201.053	200.294	204.997	22.6447	208.165	26.791	173.891	200.294	199.479	35.0834
152.104	23.9205	199.186	133.317	200.668	164.573	199.568	94.0873	192.83	140.015	201.096	199.975	205.095	22.0069	208.299	28.0667	173.93	199.975	199.546	35.7213
152.157	23.9205	199.304	133.636	200.733	164.573	199.66	93.7684	192.918	140.015	201.177	200.294	205.185	22.9637	208.387	28.3857	174.004	200.294	199.609	36.0402
152.218	24.8773	199.357	133.317	200.813	165.53	199.705	94.4062	193.03	141.29	201.243	200.294	205.299	22.6447	208.481	28.7046	174.064	200.294	199.692	36.997
152.272	25.1963	199.432	132.998	200.882	166.168	199.821	95.0441	193.041	142.885	201.327	199.975	205.342	22.0069	208.54	28.7046	174.141	199.975	199.724	36.6781
152.414	24.5584	199.532	133.317	200.975	166.168	199.889	95.682	193.178	143.204	201.404	201.889	205.408	22.3258	208.609	28.3857	174.21	201.889	199.776	36.0402
152.471	24.5584	199.622	134.274	201.096	165.849	200.002	95.0441	193.245	143.204	201.478	201.889	205.469	22.9637	208.72	27.7478	174.278	201.889	199.859	35.4023
152.545	25.1963	199.69	133.317	201.149	165.211	200.068	94.4062	193.339	143.204	201.575	201.251	205.546	22.9637	208.786	27.4288	174.366	201.251	199.943	36.6781
152.608	24.2394	199.72	133.317	201.248	166.168	200.196	93.1305	193.387	144.161	201.621	200.932	205.604	22.9637	208.875	28.0667	174.408	200.932	200.025	36.3592
152.679	23.6016	199.824	133.636	201.324	165.849	200.307	93.1305	193.47	144.161	201.67	203.165	205.657	22.6447	208.93	27.1099	174.453	203.165	200.188	35.4023
152.724	23.6016	199.929	133.955	201.399	166.806	200.391	92.1737	193.565	145.118	201.776	203.165	205.738	22.0069	209.016	27.4288	174.55	203.165	200.213	36.6781
152.845	23.6016	200.005	133.955	201.471	166.487	200.509	93.4494	193.64	144.161	201.836	203.803	205.781	21.6879	209.101	26.472	174.604	203.803	200.341	36.6781
152.899	24.2394	200.066	134.912	201.534	166.806	200.558	93.4494	193.74	143.204	201.948	203.165	205.846	22.3258	209.183	27.1099	174.706	203.165	200.418	37.6349
152.979	23.6016	200.184	136.506	201.567	167.125	200.672	93.7684	193.804	144.799	202.044	203.803	205.952	23.6016	209.298	28.7046	174.794	203.803	200.51	37.316
153.027	24.2394	200.264	136.187	201.69	168.081	200.739	93.4494	193.866	144.161	202.097	205.397	206.039	23.6016	209.324	28.3857	174.842	205.397	200.549	37.316
153.12	23.9205	200.311	135.231	201.771	167.125	200.83	94.4062	193.945	145.118	202.196	204.441	206.121	23.2826	209.413	29.0235	174.932	204.441	200.641	36.6781
153.21	24.8773	200.424	134.274	201.844	167.762	200.898	95.682	194.019	145.118	202.256	206.354	206.18	22.9637	209.494	29.9804	174.987	206.354	200.696	37.316
153.291	24.2394	200.512	134.274	201.943	169.995	200.976	95.3631	194.069	144.799	202.343	206.673	206.29	24.5584	209.534	28.7046	175.066	206.673	200.789	36.997
153.322	24.5584	200.567	134.912	202.025	169.676	201.079	96.3199	194.12	145.756	202.421	207.949	206.368	23.6016	209.596	28.7046	175.138	207.949	200.881	36.997
153.415	24.8773	200.645	135.549	202.117	170.633	201.147	96.0009	194.201	146.075	202.471	207.311	206.416	23.2826	209.695	28.3857	175.183	207.311	200.971	37.316
153.507	24.2394	200.731	135.868	202.22	170.633	201.189	95.682	194.316	145.756	202.589	208.268	206.499	23.2826	209.723	28.7046	175.29	208.268	201.078	37.6349
153.572	24.5584	200.778	135.868	202.336	170.952	201.307	96.6388	194.36	144.799	202.63	210.181	206.58	22.9637	209.803	29.6614	175.328	210.181	201.131	37.316
153.616	25.1963	200.856	137.144	202.394	172.228	201.362	96.6388	194.457	145.756	202.739	210.5	206.595	23.9205	209.901	30.2993	175.427	210.5	201.214	37.316
153.723	24.2394	200.949	137.144	202.441	171.59	201.44	97.2767	194.552	146.393	202.806	210.5	206.694	23.9205	210.013	29.9804	175.488	210.5	201.338	36.997
153.838	25.5152	200.997	137.782	202.571	171.271	201.524	97.2767	194.564	146.712	202.941	211.138	206.771	23.9205	210.067	30.6182	175.611	211.138	201.43	37.316
[truncated: 9,200 more rows]

## Sheet: RPO E distribution
E (kJ mol-1)	32MC	36MC	39MC	NZ 2601	NZ 2607	NZ 2703	YB-2	YB-3	YB-5	YB-8
50	0	0	0	0	0	0	0	0	0	0
50.7519	0	0	0	0	0	0	0	0	0	0
51.5038	0	0	0	0	0	0	0	0	0	0
52.2556	0	0	0	0	0	0	0	0	0	0
53.0075	0	0	0	0	0	0	0	0	0	0
53.7594	0	0	0	0	0	0	0	0	0	0
54.5113	0	0	0	0	0	0	0	0	0	0
55.2632	0	0	0	0	0	0	0	0	0	0
56.015	0	0	0	0	0	0	0	0	0	0
56.7669	0	0	0	0	0	0	0	0	0	0
57.5188	0	0	0	0	0	0	0	0	0	0
58.2707	0	0	0	0	0	0	0	0	0	0
59.0226	0	0	0	0	0	0	0	0	0	0
59.7744	0	0	0	0	0	0	0	0	0	0
60.5263	0	0	0	0	0	0	0	0	0	0
61.2782	0	0	0	0	0	0	0	0	0	0
62.0301	0	0	0	0	0	0	0	0	0	0
62.782	0	0	0	0	0	0	0	0	0	0
63.5338	0	0	0	0	0	0	0	0	0	0
64.2857	0	0	0	0	0	0	0	0	0	0
65.0376	0	0	0	0	0	0	0	0	0	0
65.7895	0	0	0	0	0	0	0	0	0	0
66.5414	0	0	0	0	0	0	0	0	0	0
67.2932	0	0	0	0	0	0	0	0	0	0
68.0451	0	0	0	0	0	0	0	0	0	0
68.797	0	0	0	0	0	0	0	0	0	0
69.5489	0	0	0	0	0	0	0	0	0	0
70.3008	0	0	0	0	0	0	0	0	0	0
71.0526	0	0	0	0	0	0	0	0	0	0
71.8045	0	0	0	0	0	0	0	0	0	0
72.5564	0	0	0	0	0	0	0	0	0	0
73.3083	0	0	0	0	0	0	0	0	0	0
74.0602	0	0	0	0	0	0	0	0	0	0
74.812	0	0	0	0	0	0	0	0	0	0
75.5639	0	0	0	0	0	0	0	0	0	0
76.3158	0	0	0	0	0	0	0	0	4.40534e-06	0
77.0677	0	0	0	0	0	0	0	0	5.70134e-06	0
77.8195	0	0	0	0	0	0	0	0	0	0
78.5714	0	0	0	0	2.95958e-07	0	0	0	0	0
79.3233	0	0	0	1.0481e-06	9.22766e-06	0	0	0	0	0
80.0752	0	2.71791e-07	0	2.4459e-05	2.23651e-05	0	0	0	0	0
80.8271	0	1.6911e-05	0	5.56745e-05	3.64862e-05	0	0	0	0	0
81.5789	0	3.91853e-05	4.72759e-05	8.41922e-05	4.95964e-05	0	0	0	0	0
82.3308	0	6.01617e-05	9.85998e-05	0.000103831	6.08329e-05	2.95351e-05	0	0	0	0
83.0827	0	7.65939e-05	0.000122981	0.00011245	7.02993e-05	5.56756e-05	0	0	0	0
83.8346	0	8.83276e-05	0.000115937	0.000111156	7.88007e-05	6.84903e-05	0	0	0	0
84.5865	4.71873e-05	9.73225e-05	8.9487e-05	0.00010319	8.74565e-05	8.01266e-05	0	0	0	0
85.3383	0.000120699	0.000106439	6.24057e-05	9.27984e-05	9.72571e-05	9.76641e-05	0	0	0	0
86.0902	0.000161173	0.000118222	5.08869e-05	8.43295e-05	0.000108708	0.000116363	0	0	0	0
86.8421	0.000178183	0.000133961	6.18734e-05	8.15815e-05	0.000121706	0.000126812	0	0.000204969	0	8.32711e-06
87.594	0.000184759	0.000153257	9.1585e-05	8.723e-05	0.000135716	0.000125894	0	4.39002e-05	1.20735e-05	7.81565e-05
88.3459	0.000179582	0.000174188	0.000129231	0.000102243	0.000150188	0.000121786	5.07427e-05	0	4.6515e-05	0.000107275
89.0977	0.000158327	0.000193982	0.000162953	0.000125484	0.000164981	0.000128644	0.000123355	0	6.92096e-05	8.44912e-05
89.8496	0.000129298	0.000209943	0.000184624	0.000153877	0.00018054	0.000154883	0.000179177	0	6.88476e-05	4.45566e-05
90.6015	0.000115655	0.000220385	0.0001921	0.00018327	0.000197664	0.000194639	0.000200805	0	5.226e-05	2.3834e-05
91.3534	0.000141435	0.000225307	0.000189438	0.000209743	0.000216985	0.000229952	0.000186947	0	3.49106e-05	3.35703e-05
92.1053	0.000212428	0.00022666	0.000185732	0.000230808	0.000238443	0.00024257	0.000146589	0	3.02532e-05	5.81118e-05
92.8571	0.0003072	0.000228086	0.000192332	0.000246077	0.000261062	0.000226839	9.38259e-05	0	4.25485e-05	7.25723e-05
93.609	0.000386285	0.000234191	0.000218396	0.000257244	0.000283159	0.000194993	4.37864e-05	0	6.58644e-05	6.49231e-05
94.3609	0.000414419	0.000249514	0.000266142	0.000267506	0.000302898	0.000171913	9.55206e-06	0	8.86803e-05	4.66621e-05
95.1128	0.000381409	0.00027746	0.00032847	0.000280631	0.000318982	0.000182556	0	0	0.000100818	4.49535e-05
95.8647	0.000308406	0.000319438	0.000391195	0.000299883	0.000331268	0.000238566	0	0.000114949	9.87462e-05	8.22078e-05
96.6165	0.000236668	0.00037436	0.000439826	0.000327088	0.000341083	0.000330889	0	0.000253327	8.67806e-05	0.000157827
97.3684	0.000207129	0.000438585	0.000467702	0.000362021	0.000351086	0.000432806	2.14375e-05	0.000273847	7.42196e-05	0.000245098
98.1203	0.000243112	0.000506365	0.000480482	0.000402228	0.000364632	0.00051281	5.79163e-05	0.000193479	7.04241e-05	0.000305363
98.8722	0.000343919	0.000570808	0.000493517	0.000443267	0.000384807	0.000550846	0.000102361	9.67907e-05	8.0425e-05	0.000309848
99.6241	0.000489112	0.000625314	0.000523141	0.000479326	0.000413518	0.000548107	0.000148448	5.15943e-05	0.000102918	0.000255529
100.376	0.000648161	0.000665273	0.000577219	0.000504263	0.000451082	0.000523894	0.000190885	6.91348e-05	0.000131141	0.000166733
101.128	0.000790091	0.000689691	0.000650821	0.000513113	0.000496571	0.000502059	0.000225389	0.000114217	0.000155847	8.34329e-05
101.88	0.000890701	0.000702295	0.000729425	0.000503974	0.000548878	0.000497292	0.000248846	0.000141738	0.000168957	4.37258e-05
102.632	0.00093744	0.000711771	0.000797238	0.00047989	0.00060814	0.000510952	0.00025982	0.000128609	0.000166614	6.90416e-05
103.383	0.00093256	0.000730935	0.000845795	0.000450082	0.000677026	0.00053793	0.000259153	8.37901e-05	0.000150817	0.000157517
104.135	0.000894063	0.000774925	0.00087895	0.000429839	0.000761405	0.000577858	0.00025016	3.82099e-05	0.000129142	0.000286325
104.887	0.000853202	0.000858742	0.000913159	0.000438752	0.000870081	0.000641996	0.000238085	2.58502e-05	0.000112548	0.000420295
105.639	0.000848045	0.000994621	0.000973976	0.00049755	0.00101356	0.000751397	0.000228948	6.63349e-05	0.000111881	0.000523043
106.391	0.0009144	0.00118975	0.00109027	0.000624314	0.00120211	0.000928425	0.000228244	0.000155384	0.000134282	0.000567661
107.143	0.00107673	0.00144476	0.00128754	0.000831051	0.00144341	0.00118777	0.000239978	0.000266175	0.000180875	0.000545039
107.895	0.00134165	0.00175332	0.00158146	0.00112138	0.00174057	0.00153222	0.000266284	0.000360967	0.000246637	0.000468227
108.647	0.00169565	0.00210276	0.00197254	0.00148974	0.0020907	0.00195376	0.000307521	0.000408256	0.000322456	0.000371246
109.398	0.00210756	0.00247578	0.00244273	0.00192212	0.00248457	0.00243608	0.000362633	0.000398217	0.000398475	0.000301272
110.15	0.00253523	0.00285268	0.00295522	0.00239805	0.00290725	0.00295498	0.00042956	0.000349406	0.000467356	0.000305031
110.902	0.00293524	0.00321398	0.00345832	0.00289347	0.00333984	0.00347719	0.000505592	0.000302511	0.000526186	0.000412957
111.654	0.0032733	0.00354268	0.00389407	0.00338391	0.00376183	0.00396212	0.000587662	0.000302426	0.000576375	0.000626831
112.406	0.00353255	0.0038261	0.00421108	0.00384736	0.00415375	0.00436949	0.000672556	0.000376669	0.000621732	0.000916441
113.158	0.00371709	0.00405691	0.00437884	0.00426647	0.00449972	0.00467099	0.000757056	0.000521845	0.000665746	0.00122765
113.91	0.00384897	0.00423339	0.00439896	0.00462959	0.00478942	0.00485991	0.000838014	0.000706024	0.000709442	0.00149963
114.662	0.00395996	0.00435898	0.00430828	0.00493092	0.00501926	0.00495308	0.000912416	0.000885049	0.000750959	0.00168503
115.414	0.00408078	0.00444139	0.00417092	0.00516979	0.00519251	0.00498379	0.00097751	0.0010221	0.000787131	0.0017658
116.165	0.00423186	0.00449138	0.00406059	0.00534959	0.0053187	0.00498924	0.00103103	0.00109918	0.000816283	0.00175874
116.917	0.0044182	0.00452143	0.00403833	0.00547681	0.00541221	0.00499856	0.00107148	0.00111683	0.000840702	0.00170879
117.669	0.00462948	0.00454435	0.00413349	0.00556038	0.00549065	0.00502664	0.00109846	0.00108794	0.000867206	0.00167256
118.421	0.00484474	0.00457212	0.00433444	0.00561149	0.00557287	0.00507622	0.00111307	0.00103405	0.000905074	0.0016981
119.173	0.00503962	0.00461503	0.00459305	0.00564365	0.00567713	0.00514592	0.00111828	0.00098565	0.000962028	0.00180815
119.925	0.00519389	0.00468125	0.00484211	0.00567279	0.00581921	0.00523887	0.00111933	0.000979951	0.00104017	0.00199303
120.677	0.00529749	0.00477677	0.0050205	0.00571689	0.00601083	0.0053656	0.00112382	0.00104864	0.001134	0.00221542
121.429	0.00535438	0.00490573	0.00509712	0.00579494	0.00625845	0.00553853	0.00114121	0.00119829	0.00123184	0.00242542
122.18	0.00538425	0.00507078	0.00508469	0.00592508	0.00656267	0.00576085	0.0011816	0.00139669	0.00132013	0.00258011
122.932	0.0054222	0.00527341	0.00503744	0.00612201	0.00691856	0.00601729	0.00125378	0.00157882	0.00138889	0.00266012
123.684	0.00551548	0.00551403	0.0050332	0.00639417	0.00731681	0.0062746	0.00136306	0.00167444	0.00143579	0.0026769
124.436	0.00571592	0.00579194	0.00514636	0.00674139	0.00774565	0.00649496	0.00150949	0.00164425	0.00146715	0.00266784
125.188	0.00606759	0.00610513	0.00542172	0.00715355	0.00819315	0.00665759	0.00168697	0.00150469	0.00149549	0.00268131
125.94	0.00659141	0.00645019	0.00585862	0.00761114	0.00864937	0.0067774	0.00188373	0.00132737	0.00153464	0.00275763
126.692	0.00727093	0.00682246	0.00641105	0.00808753	0.00910789	0.00690843	0.00208413	0.00121279	0.00159446	0.0029137
127.444	0.00804557	0.00721631	0.00700336	0.00855296	0.00956664	0.0071264	0.0022714	0.00125118	0.00167709	0.00313691
128.195	0.00881662	0.00762575	0.00755579	0.00897956	0.0100276	0.00749574	0.00243074	0.00148806	0.0017761	0.00339062
128.947	0.00946825	0.00804498	0.00801058	0.0093465	0.0104959	0.0080359	0.00255206	0.00190849	0.00187867	0.00362833
129.699	0.00989991	0.00846901	0.00834921	0.00964434	0.0109783	0.00870391	0.00263175	0.00244395	0.00197021	0.00381095
130.451	0.0100607	0.00889394	0.00859501	0.00987777	0.0114813	0.00940306	0.00267314	0.00299658	0.00203971	0.00392066
131.203	0.00997365	0.00931701	0.00880102	0.0100661	0.0120096	0.0100159	0.00268542	0.00346932	0.00208397	0.00396684
131.955	0.00973866	0.00973638	0.00902829	0.010241	0.0125646	0.010448	0.00268144	0.00379101	0.00210906	0.00398258
132.707	0.00951106	0.0101505	0.0093233	0.0104422	0.0131437	0.0106656	0.00267473	0.00392959	0.00212857	0.00401365
133.459	0.00945998	0.0105577	0.00970251	0.0107108	0.0137395	0.0107105	0.00267654	0.00389321	0.00215913	0.0041039
134.211	0.00971974	0.010955	0.0101488	0.011082	0.0143406	0.0106887	0.0026935	0.00372331	0.00221491	0.00428184
134.962	0.0103498	0.0113379	0.0106196	0.0115788	0.0149318	0.0107341	0.00272637	0.0034844	0.00230303	0.00455229
135.714	0.0113163	0.0116994	0.0110633	0.0122062	0.0154954	0.0109636	0.00277016	0.00325245	0.00242132	0.00489519
136.466	0.0125007	0.0120306	0.0114363	0.01295	0.0160126	0.0114388	0.00281538	0.00310085	0.00255903	0.00527147
137.218	0.0137305	0.01232	0.0117171	0.0137778	0.0164657	0.0121473	0.00285029	0.00308292	0.00269993	0.0056336
137.97	0.0148233	0.0125553	0.0119097	0.0146443	0.0168397	0.0130106	0.00286362	0.0032131	0.00282679	0.00593742
138.722	0.0156265	0.0127244	0.0120391	0.0154986	0.0171254	0.0139112	0.00284725	0.00345372	0.00292583	0.00615183
139.474	0.0160454	0.0128173	0.0121372	0.016294	0.0173217	0.0147265	0.00279834	0.0037155	0.00299019	0.00626386
140.226	0.0160517	0.012829	0.0122272	0.016996	0.0174374	0.0153565	0.00272054	0.00387695	0.00302149	0.00627894
140.977	0.0156772	0.0127613	0.0123105	0.0175891	0.017493	0.0157352	0.00262393	0.00382075	0.00302958	0.00621699
141.729	0.0149978	0.0126249	0.0123613	0.01808	0.0175202	0.0158297	0.00252379	0.00347708	0.00303057	0.0061066
142.481	0.0141195	0.0124402	0.0123328	0.0184964	0.0175602	0.0156338	0.00243833	0.00285871	0.00304388	0.00597908
143.233	0.0131683	0.0122362	0.0121719	0.0188817	0.0176593	0.0151659	0.0023857	0.00207327	0.00308908	0.00586394
143.985	0.0122872	0.0120489	0.0118413	0.0192866	0.0178625	0.0144783	0.00238099	0.00130463	0.00318303	0.00578655
144.737	0.0116324	0.0119171	0.0113412	0.0197588	0.0182067	0.0136721	0.00243348	0.000766139	0.0033378	0.0057677
145.489	0.0113622	0.0118774	0.0107228	0.0203332	0.0187131	0.0129065	0.00254478	0.000639071	0.00355917	0.00582416
146.241	0.0116128	0.0119585	0.0100902	0.0210248	0.019382	0.012389	0.00270808	0.00101576	0.00384567	0.00596887
146.992	0.0124634	0.0121759	0.00958364	0.021825	0.0201902	0.0123392	0.00290877	0.00186618	0.00418798	0.00620951
147.744	0.0139014	0.0125283	0.00934889	0.0227031	0.0210928	0.0129301	0.00312632	0.00303912	0.00456889	0.00654528
148.496	0.0157998	0.0129954	0.00949836	0.0236127	0.022029	0.0142244	0.00333713	0.00429756	0.00496421	0.00696256
149.248	0.0179245	0.0135401	0.0100752	0.0245005	0.022931	0.0161298	0.00351803	0.00537794	0.00534493	0.0074318
150	0.0199721	0.0141128	0.0110326	0.0253173	0.0237345	0.0183948	0.00364972	0.00605589	0.00568087	0.00790772
150.752	0.0216353	0.0146592	0.0122358	0.0260272	0.0243877	0.0206542	0.00371974	0.00620111	0.00594516	0.00833483
151.504	0.0226778	0.0151292	0.0134893	0.0266135	0.0248587	0.0225147	0.00372428	0.00580759	0.00611896	0.00865771
152.256	0.0229951	0.0154866	0.0145819	0.0270797	0.0251378	0.0236578	0.00366881	0.00499279	0.00619503	0.00883396
153.008	0.0226444	0.0157157	0.0153383	0.0274453	0.0252356	0.0239275	0.00356713	0.00396685	0.00617927	0.0088459
153.759	0.0218319	0.0158257	0.0156623	0.0277387	0.0251779	0.0233764	0.0034393	0.00297991	0.00608974	0.00870723
154.511	0.0208606	0.0158504	0.0155604	0.0279865	0.0249977	0.0222549	0.00330856	0.00226093	0.00595333	0.00846214
155.263	0.0200545	0.0158431	0.0151391	0.0282043	0.0247273	0.0209476	0.00319782	0.00196349	0.00580085	0.0081766
156.015	0.0196774	0.0158689	0.0145795	0.0283898	0.0243908	0.0198754	0.00312621	0.0021327	0.00566188	0.00792413
156.767	0.0198708	0.0159939	0.0140949	0.0285194	0.0240002	0.0193915	0.0031062	0.00270156	0.00556024	0.00776981
157.519	0.0206235	0.016275	0.0138845	0.0285507	0.0235541	0.0196991	0.00314162	0.00351689	0.00551119	0.0077567
158.271	0.0217789	0.01675	0.014093	0.0284279	0.0230394	0.020809	0.00322691	0.004386	0.00552026	0.00789801
159.023	0.0230764	0.0174319	0.014785	0.0280911	0.0224356	0.0225462	0.00334781	0.00512966	0.00558379	0.00817637
159.774	0.0242135	0.0183056	0.0159376	0.0274868	0.0217202	0.0245976	0.00348327	0.0056258	0.0056905	0.00854958
160.526	0.0249122	0.0193289	0.0174491	0.0265774	0.0208748	0.0265862	0.00360849	0.00583212	0.00582371	0.00896076
161.278	0.0249755	0.0204372	0.0191619	0.0253491	0.0198895	0.0281513	0.00369878	0.00578318	0.00596396	0.00934991
162.03	0.0243207	0.0215507	0.0208909	0.0238154	0.0187667	0.0290167	0.0037336	0.0055654	0.00609153	0.00966429
162.782	0.0229872	0.0225828	0.0224528	0.0220174	0.0175221	0.029033	0.00370026	0.00527997	0.0061891	0.0098656
163.534	0.0211189	0.0234495	0.0236921	0.0200204	0.0161838	0.0281899	0.00359674	0.00500654	0.00624421	0.00993344
164.286	0.0189282	0.0240776	0.0244983	0.0179069	0.0147902	0.0266006	0.00343304	0.00477941	0.00625121	0.00986524
165.038	0.0166525	0.0244112	0.0248157	0.0157683	0.0133857	0.0244655	0.00323071	0.00458326	0.00621269	0.00967377
165.789	0.0145117	0.0244164	0.0246441	0.0136956	0.0120167	0.022028	0.00302048	0.00436879	0.0061397	0.00938345
166.541	0.0126754	0.024083	0.0240328	0.0117707	0.0107266	0.0195297	0.00283822	0.00408192	0.00605078	0.00902653
167.293	0.0112438	0.0234239	0.0230687	0.0100596	0.00955249	0.0171758	0.00271959	0.00369591	0.00596971	0.00863971
168.045	0.0102445	0.022473	0.0218614	0.00860761	0.00852172	0.0151131	0.00269433	0.00323473	0.00592214	0.00826153
168.797	0.00964112	0.0212804	0.0205275	0.00743697	0.0076506	0.0134215	0.00278094	0.0027794	0.00593157	0.0079301
169.549	0.00935179	0.0199076	0.0191752	0.00654732	0.00694381	0.0121179	0.00298276	0.00245393	0.00601554	0.00768112
170.301	0.00927067	0.0184215	0.0178921	0.00591818	0.00639527	0.011168	0.00328604	0.00239387	0.00618248	0.00754566
171.053	0.00928905	0.0168889	0.0167378	0.00551315	0.00598981	0.0105028	0.00366065	0.00270567	0.0064303	0.00754754
171.805	0.00931231	0.0153722	0.0157406	0.0052852	0.00570561	0.0100357	0.00406343	0.00342764	0.0067468	0.00770047
172.556	0.00927089	0.0139246	0.0148996	0.00518224	0.00551686	0.00967825	0.00444383	0.00450385	0.00711211	0.00800526
173.308	0.00912496	0.0125883	0.0141908	0.00515246	0.00539648	0.00935304	0.00475118	0.00578003	0.00750261	0.00844774
174.06	0.00886358	0.0113928	0.0135758	0.00514892	0.00531856	0.00900207	0.00494256	0.00702564	0.00789535	0.00899825
174.812	0.00849979	0.0103545	0.0130115	0.00513296	0.00526038	0.00859145	0.00499002	0.00798016	0.00827219	0.00961351
175.564	0.0080632	0.0094781	0.0124587	0.00507634	0.0052038	0.00811179	0.00488601	0.00841449	0.00862249	0.010241
176.316	0.00759194	0.00875773	0.0118894	0.00496203	0.00513609	0.00757509	0.00464594	0.00819291	0.00894417	0.0108261
177.068	0.00712505	0.00817961	0.0112898	0.00478383	0.00505015	0.00700879	0.00430741	0.00731879	0.00924278	0.0113202
177.82	0.00669647	0.00772432	0.0106615	0.00454501	0.00494416	0.00644833	0.00392597	0.00594953	0.00952922	0.011689
178.571	0.00633114	0.00736933	0.010019	0.00425631	0.00482084	0.00592941	0.00356804	0.00437348	0.0098166	0.0119193
179.323	0.00604311	0.00709126	0.00938505	0.00393352	0.00468629	0.00548127	0.0033021	0.00295155	0.0101171	0.0120208
180.075	0.00583564	0.00686779	0.00878542	0.00359509	0.00454878	0.0051221	0.00318938	0.00203657	0.0104397	0.0120253
180.827	0.00570259	0.0066791	0.00824329	0.00325987	0.00441732	0.00485694	0.00327578	0.00189042	0.0107889	0.01198
181.579	0.00563068	0.00650888	0.00777491	0.00294516	0.00430044	0.00467833	0.00358604	0.00262019	0.0111651	0.0119389
182.331	0.00560218	0.00634474	0.00738687	0.00266531	0.00420502	0.00456891	0.00412118	0.00415007	0.0115665	0.0119525
183.083	0.00559751	0.00617833	0.00707562	0.00243074	0.00413544	0.00450551	0.00485932	0.00623605	0.0119916	0.0120594
183.835	0.00559777	0.00600505	0.00682887	0.00224749	0.00409303	0.00446357	0.00575972	0.00851942	0.0124421	0.01228
184.586	0.00558682	0.00582346	0.00662861	0.00211717	0.00407589	0.0044213	0.00676903	0.0106056	0.0129252	0.0126159
185.338	0.00555293	0.00563463	0.00645496	0.00203732	0.004079	0.00436269	0.00782882	0.0121495	0.0134546	0.0130518
186.09	0.00548983	0.00544137	0.00628997	0.00200201	0.00409469	0.00427928	0.00888299	0.0129272	0.0140489	0.0135617
186.842	0.00539702	0.00524745	0.00612066	0.00200267	0.00411341	0.00417026	0.00988405	0.0128804	0.0147291	0.0141152
187.594	0.00527936	0.00505695	0.00594078	0.00202901	0.00412457	0.00404121	0.0107975	0.0121244	0.0155138	0.0146835
188.346	0.00514593	0.00487372	0.00575104	0.00206997	0.0041176	0.00390179	0.011604	0.0109199	0.0164135	0.0152435
189.098	0.00500816	0.00470094	0.00555799	0.00211467	0.0040829	0.00376281	0.0122989	0.00961684	0.0174253	0.0157793
189.85	0.00487762	0.00454094	0.0053719	0.00215318	0.00401274	0.00363324	0.0128901	0.00858248	0.0185294	0.0162803
190.602	0.00476372	0.00439507	0.00520419	0.00217724	0.003902	0.00351785	0.0133945	0.00812913	0.019687	0.0167395
191.353	0.00467173	0.00426377	0.00506502	0.00218069	0.00374859	0.00341582	0.0138339	0.00845613	0.0208423	0.01715
192.105	0.00460152	0.00414665	0.00496131	0.00215973	0.00355363	0.0033208	0.0142308	0.00961699	0.0219266	0.0175032
192.857	0.00454736	0.00404277	0.00489571	0.00211302	0.00332138	0.00322217	0.0146052	0.0115171	0.0228658	0.0177876
193.609	0.00449887	0.00395076	0.0048663	0.00204148	0.0030588	0.00310756	0.0149717	0.0139408	0.0235886	0.0179896
194.361	0.00444295	0.00386912	0.00486707	0.00194799	0.002775	0.00296586	0.0153386	0.0166002	0.0240357	0.0180951
195.113	0.00436651	0.00379634	0.00488893	0.00183692	0.00248043	0.00279016	0.0157074	0.0191944	0.0241674	0.0180921
195.865	0.00425928	0.0037311	0.00492091	0.00171363	0.00218607	0.00257989	0.0160733	0.0214655	0.0239691	0.0179726
196.617	0.00411625	0.0036723	0.00495149	0.00158387	0.00190254	0.0023417	0.0164269	0.0232397	0.0234528	0.0177341
197.368	0.00393925	0.0036191	0.00496968	0.00145323	0.0016394	0.00208864	0.0167553	0.0244467	0.0226563	0.0173803
198.12	0.00373715	0.00357091	0.00496596	0.00132673	0.00140447	0.00183797	0.0170439	0.0251154	0.0216374	0.0169212
198.872	0.00352482	0.00352725	0.00493288	0.00120845	0.0012034	0.00160787	0.017278	0.0253495	0.0204673	0.0163712
199.624	0.00332081	0.00348771	0.00486544	0.00110129	0.00103944	0.00141383	0.0174436	0.0252915	0.0192214	0.0157481
200.376	0.00314432	0.00345175	0.00476124	0.00100694	0.000913433	0.00126555	0.0175288	0.0250853	0.0179701	0.0150712
201.128	0.00301193	0.00341859	0.00462049	0.000925894	0.000823924	0.00116503	0.017524	0.0248451	0.0167723	0.0143597
201.88	0.00293465	0.00338716	0.00444581	0.000857645	0.00076753	0.00110633	0.0174224	0.0246372	0.0156692	0.0136314
202.632	0.00291593	0.00335593	0.004242	0.000800897	0.00073936	0.00107706	0.0172207	0.0244764	0.0146826	0.012902
203.383	0.00295085	0.00332302	0.00401558	0.00075385	0.000733521	0.00106129	0.0169186	0.0243342	0.0138155	0.0121845
204.135	0.00302662	0.00328614	0.00377438	0.000714469	0.00074364	0.00104318	0.0165194	0.0241542	0.0130552	0.0114893
204.887	0.00312434	0.00324278	0.00352683	0.000680722	0.00076336	0.00101051	0.0160302	0.0238697	0.0123788	0.0108242
205.639	0.00322167	0.00319031	0.00328138	0.000650759	0.000786767	0.000957353	0.0154618	0.0234177	0.0117591	0.0101943
206.391	0.00329595	0.00312621	0.00304566	0.000623019	0.000808729	0.000885219	0.0148287	0.022748	0.0111705	0.00960247
207.143	0.00332732	0.00304825	0.00282586	0.000596271	0.000825132	0.00080249	0.0141494	0.0218271	0.0105938	0.00904925
207.895	0.00330136	0.00295472	0.00262614	0.000569591	0.000832997	0.000722306	0.013446	0.020638	0.0100197	0.00853323
208.647	0.00321089	0.0028446	0.00244824	0.000542305	0.000830506	0.000659361	0.0127433	0.0191799	0.00944985	0.00805146
209.398	0.00305669	0.00271766	0.0022915	0.000513915	0.000816942	0.000626343	0.0120682	0.0174692	0.00889594	0.00759996
210.15	0.00284712	0.00257456	0.00215306	0.000484039	0.000792552	0.000630759	0.0114486	0.015543	0.00837759	0.0071744
210.902	0.00259673	0.00241684	0.00202849	0.000452374	0.000758381	0.000672801	0.0109114	0.0134632	0.00791855	0.0067708
211.654	0.00232408	0.00224689	0.00191258	0.000418698	0.000716077	0.00074467	0.0104812	0.0113202	0.00754257	0.00638609
212.406	0.00204912	0.00206775	0.00180021	0.000382898	0.000667691	0.000831493	0.0101782	0.00923153	0.00726939	0.00601851
213.158	0.0017905	0.00188305	0.00168722	0.000345025	0.000615495	0.000913678	0.0100163	0.00733459	0.00711125	0.00566778
213.91	0.00156326	0.00169669	0.00157102	0.00030536	0.000561815	0.000970292	0.0100019	0.00577164	0.00707059	0.00533505
214.662	0.00137706	0.00151271	0.00145099	0.000264455	0.000508894	0.000982913	0.0101325	0.00466962	0.00713905	0.00502279
215.414	0.00123536	0.00133504	0.00132847	0.000223158	0.000458782	0.000939313	0.0103966	0.00411786	0.00729787	0.00473444
216.165	0.0011355	0.00116726	0.00120648	0.00018259	0.000413249	0.000836375	0.0107732	0.00414887	0.00751963	0.0044742
216.917	0.00106967	0.00101247	0.00108913	0.000144079	0.000373724	0.000681703	0.0112338	0.00472662	0.00777098	0.00424671
217.669	0.0010266	0.000873118	0.000980895	0.000109056	0.000341248	0.0004936	0.0117434	0.00574595	0.00801607	0.00405673
218.421	0.000993638	0.000750937	0.000885853	7.89135e-05	0.000316445	0.000299227	0.012263	0.00704404	0.00822025	0.00390876
219.173	0.000958953	0.000646861	0.000806948	5.48659e-05	0.000299496	0.00013108	0.0127529	0.00842255	0.00835349	0.00380661
219.925	0.000913502	0.000561045	0.000745454	3.78015e-05	0.000290142	2.20915e-05	0.0131749	0.00967652	0.00839334	0.00375274
220.677	0.00085245	0.0004929	0.000700688	2.81709e-05	0.000287677	0	0.013496	0.0106251	0.0083269	0.0037477
221.429	0.00077587	0.000441172	0.000670009	2.59143e-05	0.000290976	0	0.0136903	0.011138	0.00815172	0.00378937
222.18	0.000688613	0.000404048	0.000649128	3.04422e-05	0.000298533	7.84101e-05	0.0137409	0.011154	0.00787555	0.00387241
222.932	0.000599357	0.00037929	0.000632663	4.06717e-05	0.000308517	0.000245717	0.0136414	0.0106871	0.00751498	0.00398793
223.684	0.000518991	0.000364374	0.000614895	5.51165e-05	0.000318865	0.000467449	0.0133953	0.00982123	0.0070932	0.0041236
224.436	0.000458527	0.000356646	0.000590585	7.20179e-05	0.000327385	0.000694659	0.013016	0.00869339	0.00663713	0.00426422
225.188	0.000426846	0.000353464	0.000555766	8.95038e-05	0.000331897	0.000871067	0.0125248	0.00746985	0.00617434	0.00439288
225.94	0.000428611	0.000352337	0.000508374	0.000105756	0.000330385	0.000943741	0.0119489	0.00631901	0.00573008	0.00449264
226.692	0.000462668	0.000351046	0.000448644	0.000119169	0.000321171	0.000876799	0.0113188	0.00538578	0.00532485	0.00454848
227.444	0.000521267	0.000347746	0.000379202	0.000128479	0.000303092	0.000667277	0.0106662	0.00477141	0.00497263	0.00454929
228.195	0.000590341	0.000341036	0.000304827	0.00013286	0.000275686	0.000362033	0.0100208	0.00452148	0.0046801	0.00448954
228.947	0.000651014	0.000330008	0.000231912	0.000131968	0.000239362	7.44901e-05	0.00940899	0.00462324	0.00444682	0.00437029
229.699	0.000682388	0.000314256	0.000167663	0.000125941	0.000195556	0	0.00885198	0.00501189	0.00426622	0.00419941
230.451	0.000665516	0.000293865	0.000119121	0.000115353	0.000146862	0	0.00836486	0.00558417	0.00412732	0.00399074
231.203	0.000588379	0.00026936	9.21196e-05	0.000101137	9.71272e-05	0	0.00795636	0.00621657	0.00401687	0.00376242
231.955	0.000451524	0.000241637	9.02873e-05	8.44732e-05	5.15169e-05	0	0.00762911	0.00678513	0.00392158	0.00353448
232.707	0.000274004	0.000211863	0.00011424	6.66786e-05	1.65334e-05	0	0.00738034	0.00718391	0.00383011	0.00332615
233.459	9.91802e-05	0.000181373	0.000161077	4.9084e-05	0	0	0.00720291	0.00733954	0.00373464	0.00315325
234.211	0	0.000151548	0.000224294	3.2929e-05	0	0	0.00708649	0.00721999	0.00363172	0.00302599
234.962	0	0.000123708	0.000294197	1.92722e-05	0	0	0.00701883	0.00683677	0.00352245	0.00294764
235.714	0	9.89993e-05	0.000358838	8.9273e-06	0	0	0.00698683	0.0062406	0.0034118	0.00291415
236.466	0	7.83189e-05	0.000405483	2.42474e-06	0	0	0.00697752	0.00551157	0.00330744	0.00291475
237.218	0	6.22491e-05	0.000422532	0	0	0	0.00697876	0.00474566	0.00321807	0.00293358
237.97	0	5.10296e-05	0.000401797	0	0	0	0.0069797	0.00403968	0.0031516	0.00295196
238.722	0	4.45559e-05	0.000341015	0	0	0	0.00697111	0.00347712	0.00311351	0.00295104
239.474	0	4.24088e-05	0.000246416	1.3343e-06	0	0	0.00694542	0.00311686	0.0031055	0.00291444
240.226	0	4.39059e-05	0.000135216	5.23602e-06	0	0	0.00689674	0.00298616	0.00312482	0.00283059
240.977	0	4.81724e-05	3.78758e-05	1.09516e-05	0	0	0.00682082	0.00307872	0.00316416	0.00269437
241.729	0	5.42219e-05	0	1.76884e-05	0	0	0.00671494	0.00335746	0.0032124	0.00250788
242.481	0	6.1039e-05	0	2.4666e-05	0	0	0.00657791	0.00376142	0.00325587	0.0022802
243.233	0	6.76578e-05	0	3.11625e-05	0	0	0.00640995	0.00421516	0.00328002	0.00202626
243.985	0	7.32285e-05	0	3.6552e-05	0	0	0.00621271	0.00463927	0.00327139	0.00176488
244.737	0	7.70696e-05	0	4.0335e-05	0	0	0.00598921	0.0049605	0.00321938	0.00151628
245.489	0	7.87021e-05	0	4.21622e-05	0	0	0.0057437	0.00512022	0.00311774	0.00129946
246.241	0	7.78656e-05	0	4.18507e-05	0	0	0.00548153	0.00508062	0.0029655	0.00112965
246.992	0	7.45181e-05	0	3.9395e-05	0	0	0.00520886	0.00482808	0.00276721	0.00101636
247.744	0	6.88217e-05	0	3.49734e-05	0	0	0.00493235	0.004374	0.00253257	0.000962188
248.496	0	6.11173e-05	0	2.89497e-05	0	0	0.00465873	0.00375304	0.00227533	0.000962517
249.248	0	5.18921e-05	0	2.18709e-05	0	0	0.00439439	0.00301939	0.00201179	0.00100621
250	0	4.17434e-05	0	1.44625e-05	0	0	0.00414494	0.00224132	0.00175901	0.00107715
250.752	0	3.13414e-05	0	7.62013e-06	0	0	0.0039148	0.0014945	0.00153297	0.00115641
251.504	0	2.13942e-05	0	2.39874e-06	0	0	0.00370693	0.000854361	0.0013469	0.00122475
252.256	0	1.2616e-05	0	0	0	0	0.00352265	0.000388133	0.00121001	0.00126516
253.008	0	5.70017e-06	0	0	0	0	0.00336161	0.000147043	0.00112664	0.00126504
253.759	0	1.29745e-06	0	0	0	0	0.00322194	0.00015942	0.00109605	0.00121777
254.511	0	0	0	0	0	0	0.00310051	0.000425582	0.00111269	0.00112358
255.263	0	0	0	0	0	0	0.00299332	0.00091535	0.00116697	0.000989456
256.015	0	0	0	0	0	0	0.00289604	0.00156896	0.00124636	0.000828221
256.767	0	0	0	0	0	0	0.0028045	0.00230186	0.00133678	0.000656878
257.519	0	0	0	0	0	0	0.00271523	0.00301338	0.00142394	0.000494384
258.271	0	0	0	0	0	0	0.00262587	0.00359879	0.00149473	0.000359119
259.023	0	0	0	0	0	0	0.00253551	0.00396366	0.00153833	0.000266335
259.774	0	0	0	0	0	0	0.0024448	0.00403881	0.00154705	0.00022587
260.526	0	0	0	0	0	0	0.00235592	0.00379386	0.00151683	0.000240406
261.278	0	0	0	0	0	0	0.00227226	0.00324717	0.00144745	0.000304527
262.03	0	0	0	0	0	0	0.00219797	0.00247035	0.00134224	0.000404753
262.782	0	0	0	0	0	0	0.00213731	0.00158559	0.00120766	0.00052069
263.534	0	0	0	0	0	0	0.00209394	0.000755484	0.00105247	0.000627325
264.286	0	0	0	0	0	0	0.00207009	0.000165379	0.000886846	0.000698441
265.038	0	0	0	0	0	0	0.00206591	0	0.00072135	0.000711017
265.789	0	0	0	0	0	0	0.00207892	0	0.000565912	0.000650409
266.541	0	0	0	0	0	0	0.00210369	0	0.000428912	0.00051606
267.293	0	0	0	0	0	0	0.00213186	0	0.000316437	0.000327438
268.045	0	0	0	0	0	0	0.0021525	0	0.000231774	0.000129872
268.797	0	0	0	0	0	0	0.00215291	0.000409689	0.000175185	0
269.549	0	0	0	0	0	0	0.00211971	0.00109544	0.000144002	0
270.301	0	0	0	0	0	0	0.00204037	0.00178577	0.000133019	0
271.053	0	0	0	0	0	0	0.00190495	0.00221289	0.000135178	0
271.805	0	0	0	0	0	0	0.00170804	0.00217708	0.000142481	0
272.556	0	0	0	0	0	0	0.00145081	0.00162406	0.000147091	0
273.308	0	0	0	0	0	0	0.00114298	0.000731509	0.000142528	0
274.06	0	0	0	0	0	0	0.000804771	0	0.000124903	0
274.812	0	0	0	0	0	0	0.000468532	0	9.41081e-05	0
275.564	0	0	0	0	0	0	0.000180135	0	5.49003e-05	0
276.316	0	0	0	0	0	0	0	0	1.78346e-05	0
277.068	0	0	0	0	0	0	0	0	0	0
277.82	0	0	0	0	0	0	0	0	0	0
278.571	0	0	0	0	0	0	0	0	0	0
279.323	0	0	0	0	0	0	0	0	0	0
280.075	0	0	0	0	0	0	0	0	0	0
280.827	0	0	0	0	0	0	0	0	0	0
281.579	0	0	0	0	0	0	0	0	0	0
282.331	0	0	0	0	0	0	0	0	0	0
283.083	0	0	0	0	0	0	0	0	0	0
283.835	0	0	0	0	0	0	0	0	0	0
284.586	0	0	0	0	0	0	0	0	0	0
285.338	0	0	0	0	0	0	0	0	0	0
286.09	0	0	0	0	0	0	0	0	0	0
286.842	0	0	0	0	0	0	0	0	0	0
287.594	0	0	0	0	0	0	0	0	0	0
288.346	0	0	0	0	0	0	0	0	0	0
289.098	0	0	0	0	0	0	0	0	0	0
289.85	0	0	0	0	0	0	0	0	0	0
290.602	0	0	0	0	0	0	0	0	0	0
291.353	0	0	0	0	0	0	0	0	0	0
292.105	0	0	0	0	0	0	0	0	0	0
292.857	0	0	0	0	0	0	0	0	0	0
293.609	0	0	0	0	0	0	0	0	0	0
294.361	0	0	0	0	0	0	0	0	0	0
295.113	0	0	0	0	0	0	0	0	0	0
295.865	0	0	0	0	0	0	0	0	0	0
296.617	0	0	0	0	0	0	0	0	0	0
297.368	0	0	0	0	0	0	0	0	0	0
298.12	0	0	0	0	0	0	0	0	0	0
298.872	0	0	0	0	0	0	0	0	0	0
299.624	0	0	0	0	0	0	0	0	0	0
300.376	0	0	0	0	0	0	0	0	0	0
301.128	0	0	0	0	0	0	0	0	0	0
301.88	0	0	0	0	0	0	0	0	0	0
302.632	0	0	0	0	0	0	0	0	0	0
303.383	0	0	0	0	0	0	0	0	0	0
304.135	0	0	0	0	0	0	0	0	0	0
304.887	0	0	0	0	0	0	0	0	0	0
305.639	0	0	0	0	0	0	0	0	0	0
306.391	0	0	0	0	0	0	0	0	0	0
307.143	0	0	0	0	0	0	0	0	0	0
307.895	0	0	0	0	0	0	0	0	0	0
308.647	0	0	0	0	0	0	0	0	0	0
309.398	0	0	0	0	0	0	0	0	0	0
310.15	0	0	0	0	0	0	0	0	0	0
310.902	0	0	0	0	0	0	0	0	0	0
311.654	0	0	0	0	0	0	0	0	0	0
312.406	0	0	0	0	0	0	0	0	0	0
313.158	0	0	0	0	0	0	0	0	0	0
313.91	0	0	0	0	0	0	0	0	0	0
314.662	0	0	0	0	0	0	0	0	0	0
315.414	0	0	0	0	0	0	0	0	0	0
316.165	0	0	0	0	0	0	0	0	0	0
316.917	0	0	0	0	0	0	0	0	0	0
317.669	0	0	0	0	0	0	0	0	0	0
318.421	0	0	0	0	0	0	0	0	0	0
319.173	0	0	0	0	0	0	0	0	0	0
319.925	0	0	0	0	0	0	0	0	0	0
320.677	0	0	0	0	0	0	0	0	0	0
321.429	0	0	0	0	0	0	0	0	0	0
322.18	0	0	0	0	0	0	0	0	0	0
322.932	0	0	0	0	0	0	0	0	0	0
323.684	0	0	0	0	0	0	0	0	0	0
324.436	0	0	0	0	0	0	0	0	0	0
325.188	0	0	0	0	0	0	0	0	0	0
325.94	0	0	0	0	0	0	0	0	0	0
326.692	0	0	0	0	0	0	0	0	0	0
327.444	0	0	0	0	0	0	0	0	0	0
328.195	0	2.32172e-09	0	0	0	0	0	0	0	0
328.947	0	7.06859e-09	0	0	0	0	0	0	0	0
329.699	0	1.38054e-08	0	0	0	0	0	0	0	0
330.451	0	2.21322e-08	0	0	0	0	0	0	0	0
331.203	0	3.16817e-08	0	0	0	0	0	0	0	0
331.955	0	4.21164e-08	0	0	0	0	0	0	0	0
332.707	0	5.31261e-08	0	0	0	0	0	0	0	0
333.459	0	6.4426e-08	0	0	0	0	0	0	0	0
334.211	0	7.57544e-08	0	0	0	0	0	0	0	0
334.962	0	8.68708e-08	0	0	0	0	0	0	0	0
335.714	0	9.75543e-08	0	0	0	0	0	0	0	0
336.466	0	1.07602e-07	0	0	0	0	0	0	0	0
337.218	0	1.16827e-07	0	0	0	0	0	0	0	0
337.97	0	1.25059e-07	0	0	0	0	0	0	0	0
338.722	0	1.3214e-07	0	0	0	0	0	0	0	0
339.474	0	1.37926e-07	0	0	0	0	0	0	0	0
340.226	0	1.42283e-07	0	0	0	0	0	0	0	0
340.977	0	1.4509e-07	0	0	0	0	0	0	0	0
341.729	0	1.46235e-07	0	0	0	0	0	0	0	0
342.481	0	1.45614e-07	0	0	0	0	0	0	0	0
343.233	0	1.43134e-07	0	0	0	0	0	0	0	0
343.985	0	1.38707e-07	0	0	0	0	0	0	0	0
344.737	0	1.32253e-07	0	0	0	0	0	0	0	0
345.489	0	1.23699e-07	0	0	0	0	0	0	0	0
346.241	0	1.12977e-07	0	0	0	0	0	0	0	0
346.992	0	1.00027e-07	0	0	0	0	0	0	0	0
347.744	0	8.47903e-08	0	0	0	0	0	0	0	0
348.496	0	6.72154e-08	0	0	0	0	0	0	0	0
349.248	0	4.72542e-08	0	0	0	0	0	0	0	0
350	0	2.48625e-08	0	0	0	0	0	0	0	0

## Sheet: RC-EGA thermogram
temp	Svl-11	Svl-15	Svl-37	Svl-39	GLW-1	GLW-1 DUP	GLE-2	NW-316	NW-316 DUP	NW-10	Scot-3	YB-2	YB-3	YB-4	YB-5	YB-8	LC-3	56MC	32MC	36MC	39MC	19MC	WS-2	DC-6	SF-8	2401	2601	2607	2703	2903	2903 DUP	PF-3	BC-4	BC-4 DUP	EF-4	AF-3	AP-4
105	-0.26304	0.0497717	0.332564	-0.100146	0.173953	0.134422	0.0123824	-0.173323	-0.0796263	0.0597261	-0.188475	0.139308	-0.056028	-0.199373	0.120806	-0.691795	0.0499796	-0.312092	-0.294293	0.0742938	-0.360768	-0.318222	0.0742864	0.306595	0.332575	-0.0833967	0.349638	-0.0847033	-0.0217624	0.171819	0.0995149	-0.476489	-0.0464171	0.133345	0.330129	-0.15437	0.206043
106	-0.24916	0.166983	0.290641	0.0312777	0.301162	-0.0456819	0.101964	-0.0444992	0.18931	0.156263	-0.166574	0.29736	-0.0837188	-0.398329	0.188843	-0.269018	0.204353	-0.341737	-0.331255	0.271939	-0.161251	-0.330619	0.109269	0.233802	0.339048	-0.0728917	0.247516	0.273697	-0.0522357	-0.0781983	-0.102492	-0.188255	0.23592	0.282425	0.380684	-0.0790542	0.337717
107	-0.39607	0.0975391	0.296175	-0.078908	0.165693	0.0963766	0.0676714	-0.366534	0.159214	0.0984867	-0.282343	0.147561	0.0960383	-0.0718944	0.109311	-0.396846	0.0671289	-0.371602	-0.0921252	0.382644	-0.314024	-0.0596916	-0.0604087	0.428507	0.243659	-0.123216	0.419758	0.157445	-0.0270591	0.182086	-0.0963432	-0.174143	-0.127763	0.227012	0.149353	-0.128085	0.104132
108	-0.291277	0.130945	0.579605	-0.0261349	0.295022	-0.0148628	0.0697151	0.0724328	-0.025471	0.241057	-0.180441	0.279172	0.0660104	0.0614721	0.000176984	-0.36623	0.167064	-0.203546	-0.313897	0.289991	-0.15456	-0.181807	-0.0594914	0.197563	0.597533	-0.00462826	0.515543	0.401477	0.14018	0.235167	-0.00446136	0.0397158	-0.0665099	0.192935	0.0512969	-0.200883	0.210854
109	-0.251978	0.121872	0.383477	0.0258874	0.0434698	0.146468	0.301417	-0.186506	0.222243	0.113064	-0.0157417	0.0517291	0.105236	0.0379788	-0.00380709	-0.326371	0.404004	-0.35663	-0.356064	0.406711	-0.286257	-0.211212	0.0855204	0.407241	0.327849	-0.0141738	0.465876	0.243607	0.329502	0.19704	0.0386592	-0.178919	-0.0491045	0.395962	0.313789	-0.111171	0.436488
110	-0.341773	0.227379	0.573541	0.198719	0.339041	-0.0639499	0.144703	0.140109	0.216857	0.116969	-0.103588	0.353419	0.103588	-0.243405	0.190091	-0.665256	0.233724	-0.0298949	-0.362698	0.254008	-0.292714	0.0847207	0.0188386	0.232309	0.590711	0.271583	0.342632	0.238838	0.380563	0.186936	0.029772	-0.0674654	0.0378773	0.277883	0.0813863	-0.179744	0.328515
111	-0.0944988	0.0323141	0.399923	0.258423	0.33133	0.0786954	0.116379	-0.0206495	0.201627	0.193899	-0.135699	0.344685	-0.0828403	-0.254982	0.143549	-0.418058	0.102039	0.0326169	-0.0604406	0.416764	-0.137992	-0.029696	-0.16219	0.358586	0.519511	0.204881	0.588343	0.380071	0.311283	0.278881	-0.0601894	0.0331433	0.0851727	0.292217	0.236437	0.0330147	0.191656
112	-0.0389973	-0.181863	0.455503	0.287709	0.111799	0.0391177	0.265367	0.266969	0.0180391	0.285452	-0.16501	0.243925	-0.133081	0.00686106	-0.0349688	-0.438569	0.146348	0.122505	-0.26699	0.377668	-0.360755	0.00493195	-0.0979045	0.452745	0.569905	0.349563	0.496178	0.517507	0.519908	0.295013	0.325147	0.0232254	-0.0318594	0.218989	0.073773	-0.254866	0.100853
113	0.140429	0.297731	0.637774	0.45216	0.467433	0.125706	0.0165468	0.121553	0.153966	0.370182	0.334649	0.031937	0.219666	0.0200546	-0.0699637	-0.364519	0.236968	0.077509	-0.0564789	0.460341	-0.307307	0.142324	-0.247315	0.335871	0.739642	0.428017	0.835663	0.24382	0.515784	0.165654	-0.108378	-0.0464096	0.0902389	0.176155	0.295505	-0.0146399	0.205373
114	-0.0686601	0.0402415	0.665126	0.480304	0.322467	0.0928519	0.0903528	0.208126	0.0918303	0.322499	0.363622	0.0746362	-0.179665	-0.00301875	0.109412	-0.441858	0.176181	-0.187228	-0.042198	0.467061	0.00840572	-0.0473073	-0.303448	0.549751	0.920974	0.286731	0.759684	0.434773	0.459171	0.143641	-0.0841267	0.102176	0.117376	0.444441	0.330104	0.0619631	0.170841
115	0.0719354	-0.109802	0.650561	0.434934	0.470132	-0.120825	0.062806	0.15823	0.0948101	0.379359	0.223602	0.140789	-0.0231543	0.100269	0.309151	-0.434423	0.27792	-0.000900398	-0.00554361	0.523764	0.0826965	0.0160605	-0.30076	0.627398	1.38392	0.367059	0.902931	0.590398	0.516917	0.438958	0.196621	0.0932558	-0.0363607	0.56148	0.513714	0.0121179	0.120564
116	0.206304	-0.000103413	0.586927	0.589865	0.253253	0.137784	0.186799	0.358437	0.509476	0.439463	0.438967	0.119541	0.139238	0.153056	0.139214	-0.333753	-0.0442925	0.00336568	0.0345249	0.704984	-0.126403	0.219678	-0.262366	0.788108	1.18838	0.59347	0.764955	0.606506	0.535598	0.464122	0.063047	0.486393	0.190176	0.425675	0.104718	0.190818	0.364454
117	0.198145	-0.0385975	0.729521	0.638291	0.266323	-0.1688	0.274191	0.368272	0.369457	0.656789	0.41538	0.135941	0.0716819	0.171553	0.230406	-0.484582	-0.0478204	0.269482	0.0217101	0.715632	0.170025	0.312429	-0.260896	0.721959	1.38687	0.750725	1.08982	0.651562	0.929618	0.467413	0.280831	0.225006	0.175116	0.475548	0.385899	0.234921	0.455675
118	-0.0846775	-0.167268	0.728996	0.673598	0.308065	0.0354961	0.207365	0.366214	0.28886	0.540888	0.618937	0.161087	0.112111	-0.029745	0.272398	-0.333709	0.0851289	0.404881	0.167071	0.659537	-0.00606515	0.0242548	-0.0902492	0.893344	1.49715	0.801638	1.2909	0.819588	1.02155	0.498895	0.198712	0.248912	0.198556	0.585316	0.299182	0.0513468	0.241668
119	0.0683849	-0.141604	0.767469	0.799179	0.155678	-0.179153	0.231571	0.491576	0.425076	0.705724	0.56655	0.0600955	0.17417	0.126608	0.423627	-0.288921	0.183011	0.390974	0.322342	0.657461	0.232341	0.206064	-0.253346	0.695769	1.49879	0.973443	1.52505	1.091	0.982129	0.453018	0.247123	0.483101	0.270541	0.294017	0.263605	0.080738	0.475111
120	0.217646	-0.1574	0.861643	0.884076	0.212718	-0.0819206	0.429553	0.456995	0.417599	0.663838	0.651445	0.0773057	0.152388	0.199386	0.153852	-0.345064	0.225533	0.242612	0.478303	0.720029	0.367223	0.275209	-0.137175	1.23768	1.82103	0.901126	1.71503	1.28463	1.29703	0.612224	0.318798	0.4423	0.101708	0.365175	0.472766	0.213454	0.439421
121	0.345524	-0.0325307	0.957204	0.7823	0.484823	0.104105	0.25506	0.695286	0.448211	0.806766	0.593798	-0.00929558	-0.193503	0.20463	0.347724	-0.397293	0.0813966	0.545106	0.397954	0.927814	0.219528	0.548563	0.00275794	1.09384	2.12655	1.05459	1.4857	0.989626	1.20413	0.823111	0.308045	0.546392	0.230217	0.596301	0.333556	0.169573	0.518156
122	0.316541	-0.0580315	0.919553	1.00249	0.258692	0.0950647	0.271887	0.532623	0.588018	0.981413	0.911786	0.0750833	0.0491678	0.253702	0.255489	-0.233586	0.411185	0.789455	0.20735	1.06495	0.603559	0.401139	0.0552176	1.30418	2.0304	1.29841	1.96024	1.34038	1.51819	0.889948	0.269955	0.847268	0.326196	0.617423	0.502255	0.295548	0.402276
123	0.306035	0.078485	0.872313	1.10065	0.501821	-0.0120814	0.35721	0.681227	0.668598	0.911154	1.04395	0.0802398	0.122363	0.451257	0.164733	-0.196041	0.175706	0.719916	0.61883	1.17042	0.557555	0.582372	0.0275153	1.262	2.24168	1.43772	1.78901	1.53058	1.63892	1.10075	0.82057	0.994444	0.341642	0.547663	0.396962	0.271542	0.401136
124	0.409393	0.109393	0.951121	1.03824	0.199279	-0.104778	0.438679	0.784357	0.613645	1.20089	0.935028	-0.0204313	0.221088	0.349183	0.328447	-0.180453	0.219487	0.899899	0.57994	1.20923	0.631141	0.634326	-0.0320839	1.62279	2.66065	1.45032	2.03607	1.67673	1.99374	1.2914	0.331545	0.973272	0.459472	0.538549	0.454592	0.25112	0.518001
125	0.607142	0.0934715	1.25846	1.19094	0.331578	-0.108468	0.378944	0.713743	0.811337	1.08431	1.30024	0.19756	0.0289407	0.350448	0.255385	-0.215335	0.274004	0.818595	0.640311	1.44042	0.750891	0.588941	0.0470078	1.77929	2.89794	1.7264	2.3667	1.57897	1.90748	1.31205	0.49905	1.15561	0.504341	0.535413	0.503175	0.399331	0.412593
126	0.619628	0.0197887	1.08559	1.16789	0.286339	0.158881	0.65319	0.90118	0.740402	1.15735	1.41935	0.225687	0.140849	0.206575	-0.0140703	-0.0446246	0.402531	0.877205	0.77083	1.39401	0.551441	0.748957	0.262087	1.84531	3.02004	2.05826	2.59685	1.87797	2.07157	1.66149	0.453681	1.29765	0.44018	0.770473	0.48629	0.295442	0.486446
127	0.62796	-0.0471454	1.05816	1.36641	0.487512	0.163586	0.416101	0.810325	0.801977	1.26684	1.76991	0.180331	0.177504	0.387916	0.208001	0.0222846	0.306742	1.07913	1.03457	1.46392	0.961747	0.852769	0.17257	1.86754	3.14444	1.98553	2.54347	1.81451	2.34183	1.5312	0.586231	1.49613	0.434498	0.883408	0.669524	0.346756	0.700637
128	1.01042	-0.0468885	1.06225	1.5891	0.423311	0.138666	0.400696	1.16379	0.91007	1.53223	2.0458	0.038672	0.224867	0.130178	0.184106	-0.267452	0.405536	1.21426	0.997035	1.64266	0.8365	0.994916	0.10303	2.0865	3.49259	2.17154	2.80328	2.09161	2.46839	1.7678	0.630383	1.6083	0.463463	0.809437	0.673847	0.557942	0.734687
129	0.961244	0.0928815	1.15447	1.58095	0.280651	0.0600499	0.451652	1.28455	0.9668	1.54073	1.85113	0.164936	0.218842	0.433115	0.21926	0.22313	0.332732	1.24071	1.08573	1.64666	1.15322	1.06117	0.417269	2.15192	3.97074	2.29368	3.12539	2.36567	2.78879	1.80251	0.880772	1.76005	0.71965	0.916485	0.589178	0.58904	0.77043
130	1.15736	-0.0454035	1.196	1.55554	0.279055	0.263272	0.506435	1.09055	1.01539	1.75665	2.11346	0.111604	0.219135	0.225767	0.58228	0.0107942	0.432643	1.5331	1.54524	1.98085	1.31945	1.29165	0.550551	2.60811	3.86876	2.6415	3.31842	2.46706	2.85182	1.86596	0.829603	1.92104	0.328564	0.928218	0.683213	0.560542	0.617886
131	1.07641	0.362163	1.44751	1.62577	0.349624	0.23011	0.356123	1.5307	1.04899	1.96508	2.4336	0.0719009	0.0815253	0.412997	0.432593	-0.047286	0.488887	1.62549	1.66081	2.01777	1.46393	1.38643	0.69356	2.58119	4.47595	2.74784	3.4284	2.58989	3.10287	2.14545	0.880854	1.96513	0.515839	0.911456	0.740888	0.582079	0.895483
132	1.24727	0.133425	1.4504	1.95889	0.489902	0.0546842	0.473483	1.65629	1.30653	2.04691	2.61347	0.24665	0.323775	0.415614	0.285939	-0.0478251	0.452957	1.59944	1.98608	2.20852	1.77342	1.4528	0.647299	2.57711	4.66805	2.97774	3.97242	2.78772	3.46822	2.39452	0.928747	2.36036	0.642495	1.0118	0.925147	0.577821	0.800631
133	1.60538	0.168915	1.55461	1.78648	0.461264	-0.0280139	0.523847	1.69087	1.35908	2.32754	2.90011	-0.0456988	0.38061	0.292753	0.150988	0.110243	0.54674	1.55958	1.86067	2.3247	1.58087	1.62259	0.902715	3.01297	4.90053	3.12693	3.96802	3.23571	3.52428	2.2657	1.08577	2.47737	0.65948	1.0495	0.477631	0.814853	0.865497
134	1.57476	0.154281	1.51678	2.07747	0.565763	-0.0924863	0.476729	1.66401	1.62397	2.45232	3.04854	0.108714	0.354188	0.332794	0.473614	0.127451	0.464674	1.9126	1.94104	2.41761	1.75107	1.6572	1.12184	3.12812	5.096	3.38696	4.01631	3.31239	3.86979	2.7512	1.37356	2.67646	0.702948	0.798484	0.651062	0.74636	0.772657
135	1.62664	0.0905979	1.56063	1.90039	0.321415	-0.0110688	0.528212	1.8942	1.62149	2.71496	3.33051	0.0133819	0.17808	0.459307	0.256819	0.0397671	0.679633	1.8878	2.04348	2.50921	1.98977	1.64959	1.21515	3.36533	5.61576	3.65357	4.36373	3.60261	4.18407	2.73799	1.58152	2.86998	0.739975	1.2536	0.753841	0.880763	1.0075
136	1.57909	0.0564275	1.88039	1.90832	0.542305	0.103539	0.734056	1.95224	1.65421	3.0028	3.69521	0.101647	0.232415	0.473563	0.391273	0.41437	0.790201	2.0107	2.41765	2.70804	2.22947	1.97618	1.52891	3.46535	5.64298	4.09843	4.88543	3.77351	4.35273	2.9463	1.86051	2.90448	0.645532	1.35041	0.905363	0.85116	1.03834
137	1.85564	0.159623	1.89657	2.27552	0.422515	0.14116	0.526571	2.28185	1.69253	3.25666	3.92996	0.0439713	0.266015	0.342971	0.412571	0.348914	1.0217	2.1582	2.2487	2.89285	2.37554	2.13072	1.26312	3.71027	6.15878	4.08952	5.14092	4.04844	4.5399	3.12518	2.04326	3.14421	0.691591	1.31891	1.0173	1.14419	1.00567
138	1.9596	0.139197	1.94028	2.28938	0.607286	0.0241817	0.513335	2.37614	1.77434	3.4801	4.15145	0.175611	0.150215	0.390555	0.257425	0.345228	0.786162	2.16272	2.74813	3.14859	2.46092	2.09362	1.66968	3.9853	6.34027	4.43046	5.41347	4.00794	5.00906	3.53564	1.79504	3.36735	0.971861	1.53337	0.932869	1.14359	0.895458
139	2.28116	0.227458	2.01291	2.57009	0.704058	0.168102	0.877798	2.29921	2.15112	3.67476	4.33667	-0.100228	0.10925	0.353207	0.515318	0.363339	0.935563	2.57175	2.94852	3.08236	2.57998	2.42474	1.94127	4.05026	6.9267	4.55237	5.32902	4.51151	5.25613	3.62059	2.31232	3.67632	0.84618	1.50196	0.952198	1.14722	1.14982
140	2.17874	0.216527	1.99279	2.51533	0.472782	0.139183	0.674217	2.46036	2.17474	4.06507	4.60582	0.0345969	0.413312	0.126384	0.445004	0.338659	0.810794	2.79823	2.87698	3.39988	2.66829	2.42141	2.03347	4.35476	7.25916	4.84137	6.13277	4.67986	5.5274	4.02294	2.51818	3.75825	1.19278	1.62161	1.08795	1.11272	1.24888
141	2.54739	0.240527	2.42346	2.61006	0.51413	0.194246	0.581255	2.76254	2.32065	4.45587	5.03751	0.0354617	0.314086	0.315416	0.503678	0.532859	1.08073	3.18696	3.34003	3.42358	2.85868	2.71284	2.26083	4.68573	7.63885	5.15702	6.23859	4.8207	5.72428	4.0561	2.5734	3.90927	1.01301	1.81695	1.01633	1.36129	1.32621
142	2.49963	0.427152	2.21792	2.94246	0.647139	0.0695554	0.811353	3.00588	2.50723	4.70933	5.36935	0.0761417	0.249816	0.257109	0.485611	0.471825	0.773025	3.06726	3.51116	3.68963	3.10655	2.83619	2.2417	5.2849	7.92904	5.51647	6.39452	5.17743	6.20198	4.49123	2.89559	4.32721	0.9585	1.87305	1.17045	1.19409	1.23969
143	2.751	0.443957	2.17937	2.97704	0.705552	0.0211844	0.834737	2.95836	2.50533	5.17713	5.5947	0.281908	0.458389	0.136925	0.424496	0.555173	1.10689	3.28965	3.77044	3.97222	3.07308	3.11631	2.57872	5.17814	8.5591	5.76037	6.85622	5.36302	6.42558	4.58034	2.94906	4.66552	1.25789	2.13272	1.09098	1.41059	1.26905
144	2.7741	0.707263	2.47799	3.03345	0.690866	0.208017	0.808184	3.1418	2.79448	5.50843	6.01732	-0.0266018	0.239125	0.31673	0.357439	0.670387	1.12209	3.41904	3.77925	3.90819	3.55222	3.01965	2.7443	5.49779	8.88484	5.62655	7.0607	5.69652	6.78948	4.87105	3.38926	4.70254	1.12996	2.19628	1.02939	1.42544	1.64292
145	3.0267	0.580317	2.70302	3.1621	0.815507	0.293649	0.95889	3.37456	3.01208	6.03392	6.17532	0.128337	0.379457	0.11792	0.588488	0.669641	1.27044	3.66182	3.95316	4.28863	3.99663	3.22667	2.9395	5.59916	9.20768	6.28527	7.3892	5.96605	7.03107	5.17644	3.6378	5.04013	1.38191	2.32111	1.4164	1.50642	1.48256
146	3.30922	0.688575	2.65104	3.13	0.886773	0.0512507	1.13494	3.51129	3.26592	6.35578	6.72808	0.0344404	0.543622	0.546285	0.619148	0.639945	1.15639	3.91607	4.37997	4.36336	4.03488	3.41632	3.05172	5.78759	9.48525	6.69272	7.80094	6.38401	7.5311	5.3716	4.02713	5.30827	1.2404	2.48939	1.06653	1.60173	1.60347
147	3.23198	0.689225	2.83165	3.35601	0.762162	0.301851	0.817677	3.44746	3.23574	6.77854	7.04564	0.233904	0.356383	0.161012	0.701783	0.683151	1.02986	4.19389	4.51312	4.54127	4.32737	3.48405	3.31218	6.35989	10.2645	7.06022	8.17344	6.38648	7.84772	5.94491	4.02527	5.4281	1.23756	2.89037	1.51936	1.79307	1.81697
148	3.79564	0.650139	3.04032	3.67101	0.842922	0.132747	0.955989	3.72619	3.68576	7.31275	7.5038	0.165108	0.281162	0.320421	0.870079	0.691009	1.41532	4.1913	4.75585	4.90559	4.42204	3.54122	3.52592	6.32461	10.601	7.18596	8.64848	6.71207	8.09263	6.05077	4.29219	5.71099	1.53777	3.10023	1.42876	1.71213	1.67893
149	3.95938	0.651805	2.93426	3.72329	0.954751	0.669408	1.00216	3.79425	3.94283	7.71727	8.03743	0.0516247	0.406479	0.384738	0.69505	0.834908	1.30115	4.60736	5.00312	4.95426	4.8445	4.0067	3.92691	6.80534	11.0081	7.25182	8.70969	6.98089	8.46312	6.44139	4.87947	6.00519	1.27311	3.40539	1.43389	1.59662	1.79773
150	3.96345	0.945547	3.10323	3.83305	0.838622	0.384733	1.1093	4.0669	4.00168	8.25906	8.14013	-0.0617968	0.397416	0.221387	0.582769	0.932492	1.64934	4.61403	5.0479	5.22163	4.72576	4.14643	4.10802	7.13495	11.8099	7.8449	9.06662	7.22776	8.75037	6.61372	5.13936	6.31223	1.31897	3.44064	1.55064	1.82812	1.82133
151	4.18314	1.16692	3.32662	3.92945	1.00015	0.247862	1.37721	4.20332	4.2935	8.79508	8.55331	0.11719	0.367706	0.339359	0.739479	0.983845	1.45412	4.97908	5.48213	5.68987	5.13913	4.39178	4.3894	7.49716	12.1593	8.15575	9.56821	7.64729	9.30218	6.89002	5.31482	6.29466	1.39819	3.47438	1.7019	2.11354	1.99857
152	4.68574	1.01985	3.59557	4.1394	0.9138	0.252314	1.25591	4.63851	4.5788	9.13572	8.96463	0.0783062	0.438081	0.0913383	0.820797	0.903717	1.76534	4.92069	6.08778	5.81986	5.16588	4.20897	4.6809	7.6836	12.8571	8.51514	9.98331	7.781	9.75816	7.33442	5.84522	6.72402	1.64689	3.87372	1.77359	2.06515	2.00451
153	4.93355	1.24731	3.49739	4.15396	1.00232	0.43486	1.30435	4.66936	4.85868	9.73956	9.54743	-0.0220129	0.448807	0.551344	0.690064	1.2174	1.65461	5.43347	6.22992	6.01168	5.3543	4.68957	5.13823	8.12942	13.3501	8.86784	10.2045	8.16998	9.93694	7.67588	6.16091	7.03128	1.56665	4.19648	1.64833	1.97697	2.1309
154	4.98272	1.35298	4.00352	4.4105	1.1793	0.487614	1.22909	4.98307	5.07226	10.3374	9.96896	0.129485	0.624316	0.389405	0.82802	1.00651	1.71742	5.36638	6.41917	6.30608	5.54992	4.96707	5.28703	8.34474	14.0568	9.23446	10.6784	8.27334	10.4016	7.98842	6.53054	7.39284	1.76851	4.19773	1.78545	2.32348	2.36639
155	5.17174	1.15081	3.87683	4.38413	1.21925	0.392088	1.52771	5.23156	5.20065	10.655	10.3194	-0.00805422	0.37888	0.263873	0.68897	1.3585	1.76108	5.76918	6.73218	6.53752	6.04548	5.20031	5.53698	8.67363	14.1653	9.63688	11.0606	9.01987	10.6858	8.42997	6.87519	7.88777	1.79243	4.49693	1.96716	2.33924	2.27774
156	5.35213	1.29174	3.91134	4.65882	1.04267	0.359409	1.2173	5.3789	5.57351	11.5446	11.1683	0.100217	0.225646	0.197674	0.726108	1.34625	1.93673	6.04956	7.01283	6.93488	6.26584	5.30746	5.99238	8.8689	15.0965	9.98812	11.4863	9.36105	11.2559	8.60561	7.37048	7.9437	1.77903	4.73522	1.92776	2.68921	2.44617
157	5.60965	1.44541	4.27647	4.90475	1.23045	0.486936	1.42608	5.57313	6.08001	12.2368	11.4731	0.0756692	0.485359	0.51152	0.673438	1.41662	2.08845	6.60267	7.25679	7.03195	6.46292	5.41665	6.24966	9.44382	15.8093	10.3547	11.9663	9.58335	11.7018	9.14029	7.80243	8.19972	1.98667	5.00011	1.98632	2.33678	2.55986
158	6.08036	1.58434	4.40022	5.03736	1.08975	0.707724	1.72654	6.05214	6.22614	12.6417	11.7488	0.239805	0.449506	0.572123	0.944202	1.36439	2.19485	6.66094	7.40952	7.31618	6.76648	5.70316	6.47324	9.69145	16.4311	10.8238	12.1299	9.88981	12.1957	9.44248	7.97268	8.76191	1.95599	5.31304	2.07344	2.89676	2.82217
159	6.27113	1.90756	4.4029	5.18328	1.32236	0.735938	1.74057	6.39402	6.5841	13.6024	12.3931	0.280726	0.830983	0.536224	0.675427	1.70931	2.06682	6.85073	7.9365	7.63042	7.24938	6.22531	7.00395	10.1062	16.9859	11.1155	12.8863	10.1612	12.581	9.86444	8.38093	9.17206	2.1934	5.5234	2.14313	2.77082	2.6746
160	6.74578	1.92535	4.72522	5.28671	1.02476	0.924864	1.78572	6.44847	6.85346	14.251	12.8732	-0.00265532	0.709189	0.4047	1.07277	1.55786	2.1398	7.37718	8.35661	7.8556	7.39367	6.47922	7.37059	10.6329	17.4843	11.3277	13.3292	10.7916	13.1614	10.0811	8.83499	9.56286	2.14271	5.83459	2.41304	3.04102	2.86973
161	7.04415	2.01444	4.93928	5.43803	1.47253	0.757745	1.71466	6.95924	7.23942	15.0056	13.4237	0.0963386	0.574285	0.502173	0.981079	1.82796	2.40871	7.49586	8.71168	8.34027	7.60714	6.52082	7.72025	10.9605	18.1884	12.064	13.8211	11.2667	13.7651	10.7219	9.17353	10.0643	2.22277	6.21915	2.39406	3.14107	2.84808
162	7.09144	2.17616	5.27492	5.53903	1.64371	1.06041	1.60085	7.1123	7.542	15.7003	14.066	0.0891784	0.43714	0.550658	1.07713	1.82098	2.40634	7.88381	9.15142	8.4379	8.00403	6.7395	8.15569	11.4337	19.0449	12.3836	14.2559	11.575	14.1837	11.24	9.60684	10.2666	2.40181	6.34499	2.50667	3.01086	3.08217
163	7.63091	2.34387	5.39173	5.94335	1.69588	1.24429	1.68579	7.62231	7.87328	16.4335	14.9818	0.18795	0.54299	0.404689	0.799257	1.8842	2.65015	8.25703	9.31899	8.99621	8.33779	7.04288	8.46124	11.6523	19.573	12.9815	14.7559	12.065	14.6633	11.4209	10.2474	10.6495	2.43256	6.84404	2.5231	3.2792	3.07396
164	7.93357	2.33408	5.39659	5.989	1.54233	1.31848	1.95587	7.7732	8.33854	17.259	15.4646	-0.0155823	0.840031	0.809998	0.974612	1.85985	2.66995	8.60009	9.45355	9.18774	8.61186	7.37072	9.25723	12.4596	20.6008	13.5128	15.239	12.4039	15.2436	12.1428	10.6371	10.9699	2.48514	7.13245	2.75546	3.41785	3.42404
165	8.59714	2.54798	5.86074	6.36573	1.52416	1.28678	1.77556	8.15475	8.7437	17.9922	15.7622	0.142662	0.728474	0.341415	0.978976	2.02594	2.99127	8.95655	10.1921	9.50148	8.97481	7.47011	9.35245	12.9688	21.2576	13.9753	15.9344	12.879	15.9494	12.4744	11.2671	11.5407	2.72804	7.3286	2.67406	3.64452	3.48929
166	8.73422	2.59358	5.95873	6.18816	1.72579	1.61036	2.07922	8.26619	8.99949	18.8447	16.5491	0.227034	0.698527	0.756685	1.04063	2.1653	2.90635	9.35478	10.5071	9.63663	9.33209	7.92072	10.0569	13.2195	21.9896	14.4893	16.4396	13.4636	16.3166	12.9649	11.6634	11.8879	2.70017	7.6097	2.78857	3.84466	3.46156
167	9.03945	2.80307	6.13147	6.50719	1.69312	1.76824	2.03939	8.74434	9.31869	19.821	17.372	0.116918	0.606138	0.735852	1.08318	2.21123	3.05053	9.8956	11.0957	10.1574	9.96839	8.21145	10.3618	14.0449	23.0095	14.7574	16.8678	14.0084	17.0702	13.3746	12.1583	12.524	2.72105	8.07002	3.01543	3.77285	3.66806
168	9.50956	2.88335	6.35803	6.59721	1.77023	1.86733	2.01261	9.049	9.95637	20.6223	18.1439	0.263842	0.668937	0.636758	1.03159	2.49989	3.22115	9.9541	11.6581	10.5774	10.0959	8.49615	10.9016	14.4736	23.6935	15.4632	17.4924	14.5348	17.5109	13.8768	12.8143	13.0015	3.12913	8.30547	3.28111	4.1073	3.73317
169	9.82049	3.19152	6.60037	7.10657	1.99011	2.00855	2.06604	9.57395	10.3034	21.3654	18.8123	0.266495	0.95948	0.828586	1.13563	2.5631	3.27843	10.7171	11.8194	10.9788	10.5291	8.66877	11.4026	14.9548	24.9435	15.7717	18.0092	14.9148	18.246	14.398	13.2971	13.195	3.02558	9.08127	3.41262	4.04866	4.07204
170	10.1607	3.4079	6.58815	7.37436	2.01762	2.19898	2.32058	9.64777	10.7716	22.4901	19.7743	0.0310758	0.759985	0.733638	1.03597	2.75377	3.5503	10.8652	12.51	11.3261	10.8463	9.39295	11.9448	15.4233	25.8188	16.5653	18.7361	15.4724	18.949	15.1415	13.9588	14.0183	3.00773	9.42384	3.48138	4.36519	4.11615
171	10.518	3.69666	7.20025	7.44823	2.07705	2.62345	2.25243	10.4044	11.2234	23.3661	20.3867	0.197897	1.05699	0.979342	1.33173	2.78692	3.43319	11.1874	13.4475	11.8488	11.3814	9.47657	12.4862	16.1623	26.7814	16.9499	19.3826	15.7895	19.6037	15.6865	14.5243	14.4439	3.11643	9.79762	3.74239	4.31669	4.56286
172	11.1431	3.66231	7.43585	7.91399	2.11397	2.6368	2.3127	10.5774	11.7818	24.3163	21.4965	0.220726	0.921755	0.999633	1.12368	2.97872	3.68863	11.7282	13.4286	12.0806	12.0277	9.86136	12.8607	16.5295	27.7756	17.922	19.9419	16.4014	20.1399	16.0125	14.9987	14.8612	3.43829	10.4341	3.65071	4.51359	4.46164
173	11.6436	3.83059	7.66603	8.15534	1.96396	2.92394	2.45035	11.0585	12.366	25.4785	22.0535	0.333384	1.07685	1.0646	1.15983	2.94888	3.90097	12.3452	13.9249	12.515	12.2691	10.2556	13.4322	17.3702	28.625	18.4489	20.5926	17.1448	20.9612	16.6007	15.7873	15.6471	3.3225	10.9884	3.83588	4.72323	4.71914
174	12.2109	4.32573	8.01901	8.29381	2.19465	2.98878	2.48247	11.4832	12.7131	26.6131	22.9099	0.137711	1.04618	1.17746	1.22406	3.05639	3.97378	12.6246	14.7146	13	12.6406	10.4201	14.1834	17.8635	29.873	18.9501	21.4801	17.633	21.6732	17.4468	16.2126	16.1144	3.46645	11.4229	4.13858	5.00088	4.89835
175	12.8081	4.29641	8.22895	8.44321	2.10227	3.20054	2.51295	12.202	13.2804	27.708	24.2608	0.348608	1.02085	1.01535	1.36144	3.28341	4.04428	13.5098	15.0519	13.5146	13.1266	11.0675	14.9249	18.7321	30.7552	19.6005	22.1025	18.3159	22.5961	18.0758	16.9036	16.7902	3.60449	11.9151	3.98475	5.18694	5.12773
176	13.1674	4.52166	8.70722	8.7764	2.56914	3.47235	2.70302	12.5015	13.8973	28.795	25.1801	0.157651	1.08236	1.30622	1.32855	3.52091	4.52274	13.7731	15.5855	13.757	13.7443	11.1821	15.4314	19.3665	31.9508	20.6904	22.8754	18.9169	23.2343	18.7069	17.5291	17.2871	3.82297	12.5065	4.50731	5.55434	5.34806
177	13.7453	4.97695	8.91781	9.10109	2.39089	3.41655	2.86372	13.1729	14.5478	29.9613	26.1435	0.444419	1.14018	1.27915	1.27031	3.66569	4.49569	14.5943	16.3279	14.4787	14.442	11.8249	16.2558	20.0282	33.3746	20.9412	23.5152	19.7768	24.1611	19.4289	18.0834	17.929	3.93457	13.0419	4.62551	5.51816	5.59622
178	14.5081	5.19254	9.17478	9.28744	2.69991	3.83199	2.88662	13.4118	15.1509	30.8915	27.2427	0.193	1.27724	1.23832	1.38732	3.79001	4.85954	15.0212	17.0468	15.038	14.7869	12.1803	17.1335	20.573	34.7094	21.7451	24.2714	20.2723	24.9871	20.2546	18.6768	18.5969	4.35609	13.5028	4.39807	5.75941	5.8126
179	14.9886	5.34877	9.51693	9.88407	2.53498	4.06933	2.90053	14.3119	15.7147	32.3478	28.3481	0.206056	1.05393	1.49899	1.63949	3.94728	4.82839	15.7178	17.5357	15.5919	15.5137	12.8151	17.7065	21.3352	36.033	22.4393	25.2502	21.0361	25.6796	20.9056	19.3348	19.579	4.27606	13.9664	4.88423	6.0452	6.07008
180	15.6584	5.82476	9.93837	9.91962	2.78995	4.07906	3.02039	14.8183	16.2094	33.5662	29.5087	0.267239	1.31377	1.52141	1.41879	4.13732	5.24825	16.1754	18.3017	16.1476	15.9566	12.8526	18.4776	22.2121	37.2478	23.3347	25.988	21.7921	26.715	21.686	20.3942	20.3145	4.33753	14.3821	5.11611	6.37465	6.15846
181	16.5694	6.0475	10.2854	10.2591	2.81485	4.29944	3.10085	15.3991	16.7487	35.1294	30.8802	0.0819876	1.42089	1.1469	1.74193	4.12609	5.4064	16.6179	18.8307	16.7066	16.549	13.3985	19.5755	22.9347	38.9585	24.2588	26.8467	22.4891	27.623	22.5499	21.1298	20.9706	4.62008	14.847	5.26116	6.63908	6.50312
182	17.0733	6.25061	10.5177	10.7783	2.9428	4.54314	3.04779	15.9826	17.5297	36.5677	32.1093	0.188473	1.19054	1.69389	1.64245	4.60788	5.69115	17.1667	19.7376	17.4279	17.1664	14.217	20.1997	23.9769	40.466	24.9469	27.904	23.221	28.4376	23.2323	21.9034	21.6026	4.53009	15.111	5.62375	6.75577	6.48984
183	17.8409	6.7327	10.8867	10.7788	3.2271	4.59546	3.32814	16.516	18.377	37.9708	33.1054	0.350709	1.23475	1.84907	1.39366	4.31155	5.727	18.3712	20.2513	18.0499	17.7697	14.4856	21.343	24.8813	41.694	25.6669	28.6575	24.1615	29.7437	24.2065	22.4867	22.5918	4.74425	15.6223	5.67344	6.95164	6.86477
184	18.6691	7.05043	11.2891	11.4071	3.02622	4.4453	3.16091	17.4588	18.9898	39.291	34.4841	0.107696	1.38935	1.81655	1.60619	4.79875	5.98109	18.7414	20.937	18.4089	18.4325	15.0181	21.7165	25.6565	43.4712	26.6804	29.5853	24.9166	30.6951	25.2261	23.1812	23.1934	4.9417	15.5229	5.8558	7.14445	6.99313
185	19.4453	7.38528	11.7048	11.8961	3.16108	4.59389	3.4014	17.9893	19.8736	40.9261	36.2289	0.441358	1.44635	2.00357	1.67628	5.03061	6.20477	19.5292	22.0267	19.0384	19.2329	15.5354	22.8764	26.6542	44.9058	27.6547	30.5868	25.7299	31.8398	25.9885	24.1454	24.0774	5.06909	15.8938	6.05255	7.60781	7.4978
186	20.0566	8.00044	11.9428	12.2043	3.57896	4.90371	3.52386	18.8955	20.3783	42.402	37.5375	0.270673	1.45813	1.55394	1.99913	5.20924	6.54189	20.3457	22.7554	19.8831	19.8735	16.0395	23.8318	27.868	46.5075	28.5751	31.6201	26.759	32.9735	27.0625	24.8708	25.3787	5.48726	15.8358	6.45087	7.97213	8.00428
187	20.9393	8.20383	12.4702	12.5745	3.45535	5.17689	3.74743	19.6011	21.3006	44.0548	39.1025	0.457505	1.42948	1.92814	1.99961	5.36414	6.96773	21.3729	23.9263	20.5478	20.7107	16.9386	24.7403	28.6517	48.2526	29.6151	32.6974	27.6364	33.9589	27.9784	25.7763	26.1572	5.59058	15.9829	6.8408	8.12904	8.21462
188	21.8299	8.54351	12.9635	13.0253	3.63644	4.95961	3.83266	20.4487	22.0861	45.5224	40.8317	0.307175	1.5904	1.92656	1.94927	5.6678	7.00105	22.0534	24.7669	21.2735	21.3726	17.373	25.8993	29.9496	50.2883	30.7378	33.8162	28.7504	35.2608	29.3325	26.7931	26.9429	5.63879	15.7283	6.94468	8.5	8.36467
189	22.7451	9.24747	13.2666	13.464	3.84756	5.17155	3.84048	21.1589	23.1428	47.1471	42.3819	0.58574	1.46669	2.22428	2.26621	5.97752	7.41644	22.8175	25.3795	22.2767	22.3152	18.0322	27.1151	30.9371	51.8	31.7018	34.7307	29.8248	36.4314	30.1179	27.7218	28.0236	5.87545	15.8746	7.09707	8.72926	8.59072
190	23.5255	9.59004	13.8009	14.006	4.07104	5.13551	4.23166	22.0925	23.9769	48.8177	44.1885	0.449531	1.73054	2.11959	2.17006	6.15634	7.52769	23.8888	26.3337	22.975	22.9232	18.5973	28.1315	32.1402	53.8095	32.7649	35.8852	30.7213	37.766	31.2419	28.6383	28.945	6.5314	15.6288	7.75833	9.01748	9.03532
191	24.5053	9.96992	14.1611	14.3123	4.18924	5.30965	4.11132	22.9875	24.9448	50.3021	46.1625	0.776792	1.78324	1.95278	2.2103	6.35896	7.99809	24.893	27.6418	23.5722	23.9298	19.2122	29.4095	33.1572	55.9824	34.0086	37.2528	31.9406	39.1731	32.4934	29.5065	30.2084	6.37329	15.4691	7.88147	9.34714	9.51738
192	25.2207	10.4425	14.8226	14.6873	4.15333	5.27566	4.39181	24.1152	25.7566	52.3649	47.695	0.473496	2.07579	2	2.2998	6.7939	8.29559	25.575	28.774	24.5135	24.7747	19.8488	30.7542	34.5071	57.6879	35.0837	38.5676	32.9635	40.3889	33.3931	30.6985	31.2171	6.56992	15.4039	8.16656	9.69137	9.82078
193	26.7396	11.0571	15.1483	15.2664	4.30701	5.31863	4.50588	24.7621	26.779	54.3938	49.8733	0.777864	1.76806	2.23364	2.42795	6.78893	8.55706	26.844	29.6969	25.2439	25.6613	20.6536	32.2274	35.5856	59.8068	36.6927	39.8239	34.1699	41.9478	34.8712	31.4959	32.6348	6.87716	15.1906	8.65247	9.93948	10.0355
194	27.623	11.5948	15.6041	15.661	4.65991	5.36402	4.28777	25.7993	27.7307	56.472	51.7384	0.714133	1.96626	2.41578	2.49637	7.01584	8.91733	27.8661	30.7325	26.2214	26.6763	21.6252	33.1809	37.0391	62.5929	37.7853	41.1588	35.3762	43.3338	36.2346	32.6921	33.4629	6.83326	14.9558	8.82114	10.5805	10.4095
195	29.0917	12.0919	16.0223	16.2034	4.99457	5.16186	4.47265	26.7067	28.7464	58.5438	53.936	0.773726	2.0128	2.44305	2.66584	7.29806	9.39954	29.1016	32.045	27.2935	27.5876	22.2691	34.6467	38.5326	65.1852	39.0358	42.5903	36.6077	45.0267	37.3496	33.7626	34.8353	7.60623	14.6757	9.33604	10.9949	10.8577
196	29.7926	12.584	16.6436	16.9881	5.07099	5.15685	4.83421	28.0249	29.7956	60.7503	56.3175	0.50713	2.56084	2.75856	2.74302	7.56724	9.60244	30.3279	33.2425	28.2429	28.972	22.8453	35.8842	39.8335	67.6575	40.3021	43.8618	37.7677	46.531	38.6765	35.3432	36.1159	7.65157	14.1982	9.59462	11.432	11.3215
197	31.4535	13.4456	17.2238	17.4574	5.06624	5.15258	5.14654	29.3024	31.1676	63.1028	58.5032	0.575165	2.38724	2.65845	2.7446	7.91329	10.0225	31.4422	34.5284	29.3939	29.9367	23.8707	37.6711	41.347	69.8357	41.7383	45.3706	39.1016	48.0403	40.3208	35.6609	37.5147	7.74557	14.1254	10.1579	11.6582	11.8767
198	32.6003	14.0736	17.8929	17.8705	5.23678	5.22681	5.11131	30.6146	32.3048	65.6308	60.9601	0.758615	2.41365	2.79551	2.88989	8.34833	10.5124	32.7898	35.8868	30.2046	31.4792	24.6832	39.427	42.6896	72.0952	43.1422	47.038	40.5595	50.0568	41.4451	37.0375	39.0024	8.19085	13.979	10.2331	12.2766	12.3626
199	34.2479	14.4534	18.435	18.4577	5.44758	5.00244	5.04958	31.726	33.3187	68.1077	63.6338	0.753203	2.16171	3.00662	3.01128	8.58567	11.189	33.9119	37.4827	31.5142	32.1511	25.8956	40.9835	44.3926	74.81	44.6101	48.5159	42.1733	51.6943	43.321	38.0801	40.5627	8.50536	13.6232	10.9363	12.5515	12.8127
200	35.2867	15.3501	19.033	19.1172	5.80454	4.9238	5.60178	32.9783	34.6436	70.4779	66.2572	0.880061	2.41116	3.03943	3.27048	8.73893	11.1874	35.4954	38.4425	32.7873	33.5049	26.6263	42.6238	46.127	77.7573	46.3549	50.2691	43.5877	53.6708	45.0477	39.4578	42.006	8.74698	13.5768	10.8764	13.1606	13.3053
201	36.4365	15.8954	19.812	19.7329	5.78115	5.20524	5.57108	34.621	35.9633	73.3507	69.1461	1.01002	2.7285	3.09012	3.20578	9.39748	11.8142	36.7655	40.0496	34.0239	34.5954	27.5488	44.2978	47.5966	80.9444	48.0124	52.0349	45.3393	55.5001	46.6601	40.8335	43.7805	9.04897	13.5979	11.7968	13.548	13.7446
202	37.9175	16.9301	20.2543	20.5932	6.10658	5.04442	5.89065	35.6468	37.3202	76.2643	71.3991	0.955494	2.68101	3.71142	3.44116	9.39698	12.4352	38.5603	41.6522	35.3481	35.9698	28.7013	46.2151	49.6417	83.7162	49.7558	53.8608	46.8847	57.4431	48.5992	42.0768	45.226	9.44587	13.4823	11.9895	14.3162	14.2741
203	39.7246	17.457	21.2671	21.2498	6.49894	4.89551	6.14179	37.1232	38.7076	79.1269	74.3396	1.14732	2.62228	3.1353	3.63716	9.98128	13.0043	39.8437	43.1658	36.3085	37.3678	29.6652	47.9317	51.3808	87.2052	51.3716	55.6617	48.4308	59.3868	50.3197	43.6537	47.0303	9.61638	13.4734	12.8668	14.7655	14.856
204	41.1922	18.1762	21.8438	21.8701	6.39656	5.10334	6.09466	38.9515	40.2214	81.3889	77.7224	1.06417	2.92919	3.80393	3.64879	10.2335	13.5147	41.5578	44.8413	37.6826	39.0311	30.671	49.6228	53.4822	90.6333	53.3309	57.952	50.2166	61.7535	52.4251	44.8353	48.8499	10.128	13.5912	13.1736	15.0284	15.7275
205	42.8915	19.211	22.5369	22.745	6.9673	5.02194	6.35931	40.5379	41.9751	84.5244	80.891	1.33873	2.93064	3.70294	3.87957	10.7459	14.0001	43.1851	46.7607	39.1224	40.259	31.9322	51.7803	55.5307	93.6539	55.312	59.8608	52.1853	64.0928	53.9097	46.7047	50.6476	10.593	13.6813	13.9879	15.793	16.2453
206	44.2756	20.0093	23.4737	23.233	7.20686	5.07961	6.58157	42.1136	43.1525	87.9962	84.2261	1.16583	3.24677	3.81733	3.89149	11.313	14.7514	45.1664	48.3657	40.8993	41.9992	33.0264	53.9678	57.5077	97.1324	57.1855	61.9838	54.0444	66.3264	56.1345	48.1514	52.3785	10.9964	13.8681	14.5793	16.482	16.7808
207	46.084	20.8057	24.2854	24.016	7.42408	5.27185	6.56131	44.0225	44.9449	91.0945	87.9055	1.27525	2.93462	4.01499	3.92168	11.4235	15.3519	46.5533	50.1634	42.2333	43.484	34.2687	56.6177	59.4387	100.83	59.2186	64.2376	56.1243	68.6048	58.1513	49.7191	54.4386	11.5417	14.0389	14.9548	17.2306	17.3847
208	47.7873	21.4354	25.1995	25.1116	7.61431	5.3813	7.14368	45.5454	46.6014	94.7944	90.8601	1.44341	3.26499	4.05071	4.35943	12.0867	15.7812	48.5827	52.177	43.8069	45.3675	35.6058	58.6121	61.961	104.657	61.1937	66.3657	58.021	70.3975	60.4193	51.3188	56.2527	11.666	14.3041	15.5051	17.6178	18.0906
209	49.4022	22.4328	25.9696	25.8467	7.8168	5.3929	7.08307	47.3705	48.5159	97.8848	94.6747	1.37948	3.54028	4.46367	4.23561	12.3752	16.3952	50.4678	53.9051	45.6073	46.8092	36.5755	60.9864	63.9311	108.431	63.4079	67.9891	60.1775	73.464	62.4936	53.1347	58.43	12.2315	14.4937	16.1795	18.3296	18.5114
210	50.9045	23.3605	26.6236	26.7615	8.32571	5.67339	7.61999	49.7099	50.473	101.675	98.5308	1.52058	3.51344	4.7054	4.45207	12.624	17.0195	52.6239	56.0986	47.2586	48.9224	37.9229	63.4373	66.6898	112.257	65.7182	70.4698	62.33	75.8995	64.8192	54.8342	60.6013	12.4781	14.7484	16.802	19.1843	19.5749
211	52.9579	24.4354	27.6146	27.5344	8.32706	5.62888	7.77641	51.8607	52.4252	105.546	102.56	1.61744	3.47574	5.08932	4.68316	13.4274	17.8184	54.7266	58.3194	48.9918	50.88	39.6036	66.1052	69.1942	116.327	68.3468	72.9674	64.5136	78.8931	67.3327	56.3163	63.2379	13.3094	14.8725	17.5463	19.9167	19.913
212	54.7832	25.2755	28.6434	28.5795	8.84725	5.99936	8.06525	53.6395	54.5675	109.457	106.487	1.70469	3.76399	5.20722	5.04458	13.5608	18.5877	56.9334	60.4676	50.8977	52.5596	40.9576	68.8776	71.709	120.007	70.5643	75.6689	66.9806	81.733	69.821	57.9761	65.697	13.5235	15.3486	18.2062	20.4884	20.9273
213	56.7383	26.3818	29.6482	29.2173	9.14327	5.91409	8.16807	55.6771	56.7431	113.764	110.656	1.87121	3.92064	5.40439	5.13345	14.3579	19.4209	58.9032	62.7454	52.5823	54.5996	42.1206	71.2968	74.1892	124.172	73.4175	78.0385	69.2018	84.7233	72.4412	60.0472	68.4523	14.1195	15.7479	19.0417	21.726	21.6743
214	58.6964	27.3701	30.8225	30.1724	9.32795	6.12172	8.29804	58.3454	58.8806	118.065	114.917	1.82564	4.1389	5.45611	5.17299	14.6456	20.0045	61.3866	64.8468	54.2804	56.6116	43.8142	74.2656	77.1133	129.096	76.0582	81.0622	71.9797	87.2593	74.9616	61.9577	71.0594	14.4998	16.2002	19.6587	22.1247	22.6832
215	60.6431	28.2763	31.9594	31.0683	9.83398	6.21686	8.70826	60.4988	61.2177	122.721	119.221	1.8776	3.97065	5.72149	5.36395	15.2941	20.8855	63.8	67.3747	56.4405	58.8282	45.1139	77.0496	80.0583	133.234	78.6465	83.668	74.6204	90.6419	77.8214	63.8957	73.3232	15.0555	16.6713	20.2793	22.8534	23.3735
216	62.4816	29.4162	33.1343	32.2039	10.1116	6.64325	8.8761	63.2374	63.654	127.577	123.401	1.94974	4.10879	5.95681	5.50675	16.0065	21.5548	66.5355	70.1794	58.7163	61.0459	47.126	79.9832	82.7587	137.922	80.9325	86.556	77.094	93.7846	80.5329	65.9533	75.596	15.4956	16.9998	20.8682	23.7699	24.5625
217	64.6292	30.5556	34.2401	33.2532	10.2764	6.58981	9.14296	65.5211	66.1263	131.819	128.248	2.14188	4.33433	6.37869	5.65591	16.0798	22.4222	69.1267	72.773	60.6463	63.4562	48.6258	83.2164	85.9459	142.237	83.8225	89.8917	79.6013	97.3343	83.3292	68.0907	78.3736	15.9343	17.3797	21.878	24.9134	25.0958
218	66.9921	31.6229	35.4478	33.8191	10.814	6.88724	9.48432	68.0744	68.8413	136.696	133.009	2.12246	4.54203	6.44905	5.93311	16.6977	23.4747	71.3395	75.2793	62.8259	65.6125	50.3906	86.6115	88.674	146.493	87.1021	92.8462	82.5333	100.399	86.3334	69.8117	81.3505	16.8291	17.8481	22.707	25.6105	25.9799
219	68.7884	32.6748	36.8382	34.8699	11.0138	6.88612	9.76226	70.6057	70.8793	141.585	137.387	2.37859	4.71226	6.38382	6.08698	17.3202	24.1651	73.88	77.9467	65.1197	67.9347	52.0212	89.9106	92.2854	151.412	90.1819	95.8912	85.2949	104.026	89.7284	72.1409	84.5543	17.2275	18.583	23.8363	26.3613	26.8187
220	70.9179	34.2773	37.9616	36.0311	11.2918	7.11302	9.86226	73.4274	73.1822	147.267	142.558	2.35218	4.88733	7.01681	6.20466	17.8363	25.115	76.4768	80.6594	66.9939	70.6184	54.1314	93.9686	95.1627	156.762	93.3119	99.4507	88.4119	107.544	93.0021	74.4298	87.9544	17.8594	18.8476	24.5113	27.5813	28.0087
221	73.4185	35.0258	39.2146	37.1993	11.7256	7.28135	10.3543	76.0773	76.1188	152.946	146.814	2.36739	5.03352	7.06413	6.44413	18.6174	26.0941	79.6057	83.7507	69.8953	72.8245	55.9506	97.3454	98.5783	161.624	96.8131	102.98	91.379	111.136	96.4528	76.9265	91.1341	18.4409	19.4759	25.4308	28.6684	28.8226
222	75.2296	36.1051	40.5951	38.1607	12.1777	7.6951	10.6252	78.8557	79.2273	158.787	151.354	2.98769	5.17636	7.23619	6.35068	18.9127	27.1552	82.4319	86.5362	71.9848	75.3231	57.7129	101.119	102.1	167.522	99.8306	106.908	94.7951	115.077	99.8507	79.2781	94.3147	19.0862	20.0891	26.338	29.717	29.8997
223	77.7049	37.3022	42.1114	39.4069	12.6635	7.91486	10.9191	81.5938	82.1989	164.727	156.427	2.6983	5.33051	7.39797	7.02521	19.6346	28.3505	85.7176	89.7458	74.7444	78.1979	59.5376	104.781	105.845	173.154	103.352	110.927	98.0711	119.227	103.313	82.0105	97.9352	19.579	20.6932	27.047	30.8366	30.7207
224	79.6092	38.4769	43.5522	40.5365	13.0218	8.21851	11.2505	84.8902	85.7326	171.168	161.678	2.89205	5.58319	7.65658	7.18526	20.3358	29.116	88.9853	93.2632	77.1007	80.7459	61.4089	108.509	109.484	178.309	107.03	114.791	101.683	123.311	106.156	83.8045	101.334	20.3529	21.2971	28.1359	31.9468	32.1652
225	82.0568	39.7015	45.0257	41.6045	13.3357	8.43013	11.5521	87.5437	88.9985	177.598	167.067	2.9129	5.73607	7.8968	7.22938	20.9091	30.3059	91.5016	96.1281	79.6855	83.5152	63.5326	112.85	113.279	183.911	110.431	118.901	104.998	127.48	110.411	86.3789	105.171	21.0455	22.0617	29.0542	33.1659	33.1233
226	84.2656	40.864	46.7507	42.6025	13.7242	8.75737	11.9553	90.8495	92.4823	184.039	172.231	3.13671	5.54261	8.15794	7.20202	21.4937	31.499	94.7523	99.6999	82.5392	86.4484	65.7816	117.14	116.989	189.066	114.098	122.619	108.69	131.939	113.896	89.2313	108.426	21.8625	22.9052	30.0765	34.2244	34.0157
227	86.7948	42.4094	48.4125	44.1069	14.1862	8.94791	12.3344	94.0907	96.1229	191.035	177.316	3.05044	5.90825	8.58887	7.78626	21.9687	32.5475	98.2866	103.032	85.0179	89.3219	67.9214	122.061	120.573	194.876	118.32	126.609	112.438	136.016	118.202	91.942	112.542	22.5054	23.3562	30.9111	35.2812	35.0715
228	89.139	43.5246	49.9765	45.087	14.4946	9.26226	12.5437	97.1681	99.6337	197.941	182.36	3.30613	6.11591	8.67699	7.75346	22.7037	33.9495	101.366	106.273	88.1783	92.0117	70.231	126.155	124.283	200.956	122.204	130.558	116.281	139.994	122.151	94.9818	116.127	23.0894	24.1269	31.8228	36.6023	36.4354
229	91.2443	44.877	51.734	46.2444	14.9445	9.47936	12.841	100.602	103.654	205.48	187.709	3.42902	6.59147	8.98665	7.96658	23.2522	35.1137	104.717	109.887	91.0501	95.2321	72.2153	130.489	128.588	207.574	126.316	134.789	119.755	144.658	126.474	97.7516	120.05	24.0175	24.9849	32.9221	37.7807	37.5437
230	93.7407	46.2988	53.3154	47.4244	15.5367	9.8567	13.3291	103.836	107.388	211.305	192.744	3.48321	6.50688	9.0702	8.07659	23.8039	36.1875	108.151	113.435	93.8691	98.1814	74.5068	135.443	132.743	213.84	130.459	139.308	123.712	149.633	130.195	101.049	124.303	24.8105	25.845	34.0824	38.8978	38.6655
231	95.7194	47.5581	55.1576	48.6062	15.8528	10.3238	13.7661	106.485	111.851	217.666	197.68	3.54355	6.86672	9.57317	8.58096	24.589	37.3716	111.382	117.507	96.7908	101.222	77.0279	140.314	137.247	219.171	134.781	144.504	127.708	154.619	134.719	104.281	128.494	25.4544	26.6283	34.9351	40.3866	40.1105
232	98.7817	49.0392	56.9479	49.4753	16.2475	10.4184	14.2741	110.089	115.769	225.675	203.431	3.90941	6.94373	9.42413	8.79631	25.167	38.8117	114.912	121.085	99.7427	104.59	79.6795	145.388	141.224	226.352	139.625	149.602	131.834	159.561	138.786	107.561	133.078	26.5047	27.286	35.9592	41.742	40.9056
233	101.103	50.2021	58.8817	51.1012	16.6583	10.8395	14.6016	113.161	119.51	233.726	208.997	4.00541	7.28468	10.0483	8.92169	25.7892	40.0094	118.787	124.87	102.909	107.676	82.0995	150.807	145.94	233.006	143.994	155.03	136.126	164.531	144.007	110.734	137.664	27.1708	28.1259	37.1393	43.0857	42.307
234	103.417	51.3932	60.5445	52.1278	17.124	11.1925	14.8584	116.846	123.764	241.975	214.164	4.21707	7.22371	10.1698	9.28433	26.65	41.3546	122.169	128.726	106.247	111.184	84.5265	156.543	150.455	239.84	148.871	159.845	140.733	169.447	147.803	114.134	142.205	28.0593	28.8781	38.2281	44.2421	43.4585
235	105.749	52.755	62.4895	53.5814	17.7347	11.4269	15.489	120.044	128.259	250.506	219.015	4.25909	7.59588	10.7493	9.37039	27.2068	42.5193	126.141	132.933	109.55	114.807	86.9392	161.422	155.313	246.04	152.792	164.966	145.067	175.117	153.101	117.884	146.48	28.9283	29.8171	38.9603	45.826	44.7764
236	108.331	54.1245	64.5065	54.4929	18.3169	11.8354	15.47	123.501	133.138	259.525	224.428	4.28903	7.67729	10.7174	9.60341	28.0958	44.1381	130.057	137.084	112.618	117.821	89.5213	166.785	159.779	252.457	158.002	170.48	149.841	181.044	157.316	121.359	151.134	29.8518	31.0567	39.9542	47.308	45.9706
237	110.862	55.8255	66.6869	56.1194	18.6699	12.2649	16.2201	127.143	137.958	268.265	230.677	4.5058	7.89457	11.0781	9.79293	28.6792	45.3047	133.673	140.756	115.939	120.924	92.2784	173.02	164.595	258.302	163.057	176.125	154.75	185.952	162.788	124.323	155.927	30.6444	31.9094	41.3113	48.4798	47.4473
238	113.365	57.0077	68.7349	57.1768	19.1449	12.7955	16.7105	129.911	142.906	277.601	236.212	4.57718	8.17032	11.3133	10.067	29.2336	47.0855	136.973	145.22	119.656	124.46	95.1231	178.318	169.373	265.187	168.495	181.179	159.416	191.602	167.629	127.593	160.426	31.6456	33.0653	42.1757	49.983	48.3954
239	115.753	58.6968	70.9564	58.6267	19.8009	13.0599	17.1498	133.698	147.918	287.055	241.802	4.74128	8.52659	11.7002	10.4001	29.9698	48.4024	141.014	149.002	122.989	128.057	97.88	184.61	173.919	272.138	173.778	187.671	164.184	197.553	173.184	131.469	165.78	32.7729	34.1388	43.18	51.6325	49.8605
240	118.571	59.9293	73.0564	59.6105	20.2257	13.4493	17.5322	137.123	152.163	296.344	247.212	4.72786	8.64945	11.9985	10.4954	30.7163	50.2556	144.666	153.877	126.56	131.693	101.008	191.089	178.587	279.558	179.463	193.616	169.421	203.106	178.64	135.426	170.892	33.6411	35.2338	44.5481	52.8161	50.9749
241	120.819	61.3486	75.6197	60.8475	20.5462	13.8775	18.2553	140.16	157.475	306.123	252.31	5.15625	8.94275	12.2773	10.7554	31.3921	51.5286	148.95	158.284	130.526	135.505	103.79	197.046	184.353	287.094	184.424	199.926	174.467	209.535	184.409	139.533	176.259	34.8192	36.4037	45.2189	54.4158	52.6359
242	123.698	62.7091	77.9817	62.1747	21.1287	14.4111	18.4602	143.842	162.576	316.104	257.805	5.19733	9.08641	12.32	11.0329	32.1177	53.0995	152.829	162.949	134.208	139.243	106.781	203.189	189.346	294.989	190.215	206.275	179.376	215.679	189.812	143.512	181.369	35.7931	37.6344	46.2757	55.8608	53.8133
243	126.236	64.1933	80.0841	63.4306	21.9408	14.6893	19.1889	147.217	168.223	326.437	263.288	5.12945	9.06387	12.4748	11.4856	32.9275	54.6091	157.224	167.535	137.087	143.305	109.664	209.9	195.384	303.285	195.945	213.125	184.976	222.232	195.422	148.4	186.381	36.7799	38.8027	47.5435	57.3507	55.2951
244	129.104	65.6575	82.6088	64.8963	22.1323	15.0672	19.3568	150.74	173.423	334.879	269.683	5.41825	9.66576	13.164	11.7861	33.358	55.7964	160.775	172.724	141.026	146.915	112.794	217.207	200.133	310.325	202.28	219.679	190.198	228.916	200.946	152.7	191.798	37.9012	40.1326	48.6363	58.7822	56.9114
245	131.88	67.3336	85.0973	65.9135	22.7168	15.5395	20.0964	153.851	179.262	345.479	275.211	5.72094	9.80419	13.1343	11.9876	34.2519	57.7362	164.633	177.108	144.861	150.809	115.977	224.66	205.318	318.198	207.859	226.823	195.983	235.426	206.925	157.357	197.428	39.3	41.3395	49.8616	60.1467	58.3872
246	134.599	68.7098	87.6954	67.2319	23.2359	16.1745	20.3956	157.651	184.108	355.923	281.083	5.75376	9.97253	13.5535	12.1926	35.0027	59.0742	169.16	181.987	149.431	155.285	119.539	231.428	211.092	325.581	214.057	234.179	201.75	242.188	213.074	161.742	203.192	40.1631	42.4732	50.7198	61.7718	59.7173
247	137.138	70.477	90.2951	68.4371	24.0588	16.5054	21.1274	161.031	189.769	367.138	286.965	5.94404	10.2657	13.9995	12.4224	36.0919	60.933	173.058	186.148	153.426	159.38	122.95	239.085	215.996	332.74	220.568	240.314	207.493	248.702	219.556	166.5	208.544	41.2179	43.7245	51.6432	63.0156	61.2277
248	139.833	71.4858	92.4448	69.9767	24.4306	16.7246	21.3693	164.288	195.776	377.963	292.97	6.0109	10.622	14.377	12.9329	36.6656	62.1906	176.963	191.249	157.712	163.187	125.933	245.895	221.66	340.309	226.914	248.312	212.356	255.543	225.922	171.385	214.335	42.3616	44.8541	52.8675	64.1268	62.9158
249	142.553	73.1768	95.105	70.9915	24.8615	17.3598	21.9907	167.806	201.475	388.765	299.179	6.19212	10.5275	14.4628	13.0753	37.2827	64.0494	181.459	196.236	161.977	167.41	129.861	253.952	227.621	348.608	233.287	256.174	218.326	262.955	232.038	176.687	220.749	43.521	46.3985	53.8489	65.7562	64.47
250	145.602	74.6034	97.6439	72.3293	25.4866	18.0464	22.5412	171.317	207.763	398.583	305.482	6.27762	10.9565	14.9405	13.3749	37.9514	65.6845	185.187	201.405	166.411	171.491	133.307	261.751	234.087	355.589	240.593	263.838	224.225	270.345	238.714	181.663	226.773	44.7282	48.2494	54.8102	67.5228	66.2932
251	148.661	76.1637	99.8514	73.3983	25.7161	18.6164	22.8085	173.817	213.653	409.574	311.023	6.39811	11.0267	15.1817	13.8272	38.8188	67.2057	189.39	206.978	170.096	176.094	137.119	270.215	240.235	364.54	247.701	272.376	230.641	278.072	245.86	185.932	233.526	45.5651	49.2106	55.7719	68.8964	67.5832
252	151.536	77.4305	102.717	74.5475	26.2092	18.8724	23.1775	177.222	219.958	421.517	317.832	6.37233	11.4847	15.5119	14.1172	39.3734	68.7407	194.007	212.126	174.414	180.545	140.458	277.771	246.138	372.749	254.914	280.82	237.737	285.758	253.19	190.991	239.883	47.0369	50.5247	57.0611	70.5015	69.426
253	154.618	78.6008	105.126	75.8504	26.7145	19.3768	23.7296	180.639	225.853	433.058	323.957	6.68475	11.6554	15.8883	14.5181	40.2911	70.1812	198.271	217.588	179.536	185.289	144.198	286.682	252.183	382.095	262.245	288.714	244.418	293.089	259.737	196.637	246.498	48.0182	52.1465	57.7666	71.9842	70.9299
254	157.371	79.8275	108.029	77.2042	27.1196	20.0073	24.2114	183.902	232.27	444.632	329.811	6.76104	12.0946	16.1126	14.6914	40.9536	71.7188	202.632	223.23	183.986	190.257	148.137	294.476	258.406	390.322	268.72	297.543	250.773	301.054	267.207	202.072	253.567	49.3046	53.6849	58.6928	74.056	72.3138
255	160.407	81.0789	110.643	78.1816	27.6787	20.521	24.6605	187.524	238.484	457.169	336.188	6.97229	12.3083	16.4219	14.8685	41.9148	73.4317	207.134	228.743	188.689	195.441	152.375	302.354	264.463	399.472	276.595	307.004	258.114	309.46	274.26	208.105	259.326	50.5601	55.1006	59.343	75.5233	74.157
256	163.308	82.5622	113.646	79.3694	28.1409	21.0856	25.3552	190.631	244.779	468.941	342.771	7.0209	12.4355	16.7851	15.1197	42.7744	74.9465	211.57	234.644	193.2	199.716	156.551	310.672	270.446	408.684	284.493	315.716	265.052	317.153	281.504	214.095	266.453	51.6837	56.522	60.2962	76.7744	75.7165
257	166.163	83.7051	116.587	80.1415	28.46	21.6	25.8126	193.662	251.016	481.038	348.801	7.23585	12.5883	17.1957	15.5127	43.3764	76.3985	215.268	240.417	198.279	204.404	160.958	319.072	277.208	416.843	292.424	324.412	271.605	324.798	289.709	220.03	272.973	52.451	58.2292	61.2894	78.3547	77.3345
258	168.848	85.0841	119.459	81.4362	28.9431	22.0946	26.1605	197.393	257.341	491.242	355.133	7.30717	12.9465	17.3992	15.9299	44.0669	78.1577	219.551	246.322	203.486	209.531	165.395	328.614	283.236	425.76	300.705	333.779	278.197	333.54	298.012	225.394	279.733	53.4552	59.808	61.9824	79.6935	78.9446
259	172.006	86.2937	122.647	81.9198	29.6179	22.6806	26.6419	200.319	263.812	504.127	361.111	7.39874	13.3016	17.5852	16.1225	44.7201	79.5542	223.838	252.096	208.839	215.186	170.076	337.89	289.958	435.621	309.085	343.024	285.178	341.754	306.056	231.082	287.097	54.6686	61.502	62.9984	80.7783	80.4847
260	174.253	87.5344	125.636	83.2329	29.9443	23.2419	27.3734	203.084	268.857	516.396	366.139	7.76025	13.4623	18.0816	16.2798	45.4078	80.9755	228.506	258.002	214.1	220.655	174.679	346.729	296.714	443.579	317.058	353.087	292.562	350.702	314.648	237.645	293.501	55.3593	62.857	63.5786	82.23	82.2161
261	177.257	88.5661	128.361	84.2864	30.5518	23.837	27.5288	206.423	274.314	529.382	372.102	7.82981	13.6131	18.2841	16.7027	46.0506	82.6591	232.994	264.63	219.247	226.045	179.16	355.634	303.506	453.348	325.356	363.792	299.958	359.883	323.163	243.994	300.529	56.616	64.9483	64.4543	83.3713	83.4743
262	179.816	89.6019	131.301	85.1573	31.034	24.5395	28.2084	209.353	280.604	541.862	377.885	7.91664	14.0192	18.608	17.221	46.8663	83.8113	237.287	270.968	224.283	231.817	183.278	365.823	310.774	462.371	334.011	374.633	307.383	368.909	330.784	251.094	307.291	57.476	66.4005	65.0665	84.5144	85.2364
263	182.677	90.6629	134.16	85.8419	31.3479	25.1837	28.3337	212.911	286.964	555.53	383.436	8.1496	14.2651	18.7615	17.4698	47.512	85.0799	240.835	277.267	230.006	237.477	188.315	376.259	317.809	471.135	342.888	385.289	315.527	378.237	338.783	258.026	315.745	58.174	68.2248	66.0723	86.5151	86.4245
[truncated: 700 more rows]

## Sheet: RC-RGA E distribution
E (kJ mol-1)	Svl-11	Svl-15	Svl-37	Svl-39	GLW-1	GLW-1 DUP	GLE-2	NW-316	NW-316 DUP	NW-10	Scot-3	YB-2	YB-3	YB-4	YB-5	YB-8	LC-3	56MC	32MC	36MC	39MC	19MC	WS-2	DC-6	SF-8	2401	2601	2607	2703	2903	2903 DUP	PF-3	BC-4	BC-4 DUP	EF-4	AF-3	AP-4
[truncated: 400 more rows]
